# Supplementary material for: Natural locomotion based on a reduced set of inertial sensors: Decoupling body and head directions indoors
Source: PLoS One. 2018 Apr 5;13(4):e0195191. doi: 10.1371/journal.pone.0195191 (PMC5886520; doi:10.1371/journal.pone.0195191)
Supplement: S1 File — (XLSX) [file pone.0195191.s001.xlsx]

## Sheet: Data
Time	cycle1	Head (true)	Head (estimated) Calibration error model: a=0.05 and b=1.1	Head (true)	Head (estimated) Calibration error model: a=0.05 and b=1.1	Head drift error	cycle2	Body (true)	Body (estimated) Calibration error model: a=0.02 and b=1	Body (true)	Body (estimated) Calibration error model: a=0.02 and b=1	Body drift error	Head-body difference	Magnetometers difference	Look-forward state	Body (corrected)	Corrected head-body difference	Error ε	step type	step ∆θ	new error	Sample period ∆t =10ms	EHBD algorithm: Equalization range BT=4 Coarse step φT=0.1
k		Angular velocity wth [k]	Angular velocity weh [k]	Yaw angle θth [k]	Yaw angle θeh [k]	θth [k]-θeh [k]		Angular velocity wtb [k]	Angular velocity web [k]	Yaw angle θtb [k]	Yaw angle θeb [k]	θtb [k]-θeb [k]	θeh [k]-θeb [k]	βth [k]-βtb [k] ≈ θth [k]-θtb [k]	ON:20 OFF:0	Yaw angle	Yaw angle difference	EHBD algorithm	Fine: 0 Coarse :1
0	0	0	0.05	0	0	0	0	0	0.02	0	0	0	0	0	20	0	0	0	0	0	0					Gyroscopes		Angular velocity w (semicycles of a sine)			EHBD algorithm				Lookforward state ON value
1	0	0	0.05	0	0.05	0.05	0	0	0.02	0	0.02	0.02	0.03	0	20	0.02	0.03	0.03	0	0.03	0					Offset	Scale	Period (ms)	Amplitude for obtaining 90°		Coarse step	Sampling period(ms)	Equalization range* (degrees)		20
2	0	0	0.05	0	0.1	0.1	0	0	0.02	0	0.04	0.04	0.06	0	20	0.07	0.03	0.03	0	0.03	0					a	b	T	90π∆t/T		φT	∆t	2×BT
3	0	0	0.05	0	0.15	0.15	0	0	0.02	0	0.06	0.06	0.09	0	20	0.12	0.03	0.03	0	0.03	0				Head	0.05	1.1	2000	1.41372		0.1	10	4
4	0	0	0.05	0	0.2	0.2	0	0	0.02	0	0.08	0.08	0.12	0	20	0.17	0.03	0.03	0	0.03	0				Body	0.02	1	1000	2.82743				*BT is an absolute value. The range varies from -BT to +BT
5	0	0	0.05	0	0.25	0.25	0	0	0.02	0	0.1	0.1	0.15	0	20	0.22	0.03	0.03	0	0.03	0
6	0	0	0.05	0	0.3	0.3	0	0	0.02	0	0.12	0.12	0.18	0	20	0.27	0.03	0.03	0	0.03	0
7	0	0	0.05	0	0.35	0.35	0	0	0.02	0	0.14	0.14	0.21	0	20	0.32	0.03	0.03	0	0.03	0
8	0	0	0.05	0	0.4	0.4	0	0	0.02	0	0.16	0.16	0.24	0	20	0.37	0.03	0.03	0	0.03	0
9	0	0	0.05	0	0.45	0.45	0	0	0.02	0	0.18	0.18	0.27	0	20	0.42	0.03	0.03	0	0.03	0
10	0	0	0.05	0	0.5	0.5	0	0	0.02	0	0.2	0.2	0.3	0	20	0.47	0.03	0.03	0	0.03	0
11	0	0	0.05	0	0.55	0.55	0	0	0.02	0	0.22	0.22	0.33	0	20	0.52	0.03	0.03	0	0.03	0
12	0	0	0.05	0	0.6	0.6	0	0	0.02	0	0.24	0.24	0.36	0	20	0.57	0.03	0.03	0	0.03	0
13	0	0	0.05	0	0.65	0.65	0	0	0.02	0	0.26	0.26	0.39	0	20	0.62	0.03	0.03	0	0.03	0
14	0	0	0.05	0	0.7	0.7	0	0	0.02	0	0.28	0.28	0.42	0	20	0.67	0.03	0.03	0	0.03	0
15	0	0	0.05	0	0.75	0.75	0	0	0.02	0	0.3	0.3	0.45	0	20	0.72	0.03	0.03	0	0.03	0
16	0	0	0.05	0	0.8	0.8	0	0	0.02	0	0.32	0.32	0.48	0	20	0.77	0.03	0.03	0	0.03	0
17	0	0	0.05	0	0.85	0.85	0	0	0.02	0	0.34	0.34	0.51	0	20	0.82	0.03	0.03	0	0.03	0
18	0	0	0.05	0	0.9	0.9	0	0	0.02	0	0.36	0.36	0.54	0	20	0.87	0.03	0.03	0	0.03	0
19	0	0	0.05	0	0.95	0.95	0	0	0.02	0	0.38	0.38	0.57	0	20	0.92	0.03	0.03	0	0.03	0
20	0	0	0.05	0	1	1	0	0	0.02	0	0.4	0.4	0.6	0	20	0.97	0.03	0.03	0	0.03	0
21	0	0	0.05	0	1.05	1.05	0	0	0.02	0	0.42	0.42	0.63	0	20	1.02	0.03	0.03	0	0.03	0
22	0	0	0.05	0	1.1	1.1	0	0	0.02	0	0.44	0.44	0.66	0	20	1.07	0.03	0.03	0	0.03	0
23	0	0	0.05	0	1.15	1.15	0	0	0.02	0	0.46	0.46	0.69	0	20	1.12	0.03	0.03	0	0.03	0
24	0	0	0.05	0	1.2	1.2	0	0	0.02	0	0.48	0.48	0.72	0	20	1.17	0.03	0.03	0	0.03	0
25	0	0	0.05	0	1.25	1.25	0	0	0.02	0	0.5	0.5	0.75	0	20	1.22	0.03	0.03	0	0.03	0
26	0	0	0.05	0	1.3	1.3	0	0	0.02	0	0.52	0.52	0.78	0	20	1.27	0.03	0.03	0	0.03	0
27	0	0	0.05	0	1.35	1.35	0	0	0.02	0	0.54	0.54	0.81	0	20	1.32	0.03	0.03	0	0.03	0
28	0	0	0.05	0	1.4	1.4	0	0	0.02	0	0.56	0.56	0.84	0	20	1.37	0.03	0.03	0	0.03	0
29	0	0	0.05	0	1.45	1.45	0	0	0.02	0	0.58	0.58	0.87	0	20	1.42	0.03	0.03	0	0.03	0
30	0	0	0.05	0	1.5	1.5	0	0	0.02	0	0.6	0.6	0.9	0	20	1.47	0.03	0.03	0	0.03	0
31	0	0	0.05	0	1.55	1.55	0	0	0.02	0	0.62	0.62	0.93	0	20	1.52	0.03	0.03	0	0.03	0
32	0	0	0.05	0	1.6	1.6	0	0	0.02	0	0.64	0.64	0.96	0	20	1.57	0.03	0.03	0	0.03	0
33	0	0	0.05	0	1.65	1.65	0	0	0.02	0	0.66	0.66	0.99	0	20	1.62	0.03	0.03	0	0.03	0
34	0	0	0.05	0	1.7	1.7	0	0	0.02	0	0.68	0.68	1.02	0	20	1.67	0.03	0.03	0	0.03	0
35	0	0	0.05	0	1.75	1.75	0	0	0.02	0	0.7	0.7	1.05	0	20	1.72	0.03	0.03	0	0.03	0
36	0	0	0.05	0	1.8	1.8	0	0	0.02	0	0.72	0.72	1.08	0	20	1.77	0.03	0.03	0	0.03	0
37	0	0	0.05	0	1.85	1.85	0	0	0.02	0	0.74	0.74	1.11	0	20	1.82	0.03	0.03	0	0.03	0
38	0	0	0.05	0	1.9	1.9	0	0	0.02	0	0.76	0.76	1.14	0	20	1.87	0.03	0.03	0	0.03	0
39	0	0	0.05	0	1.95	1.95	0	0	0.02	0	0.78	0.78	1.17	0	20	1.92	0.03	0.03	0	0.03	0
40	0	0	0.05	0	2	2	0	0	0.02	0	0.8	0.8	1.2	0	20	1.97	0.03	0.03	0	0.03	0
41	0	0	0.05	0	2.05	2.05	0	0	0.02	0	0.82	0.82	1.23	0	20	2.02	0.03	0.03	0	0.03	0
42	0	0	0.05	0	2.1	2.1	0	0	0.02	0	0.84	0.84	1.26	0	20	2.07	0.03	0.03	0	0.03	0
43	0	0	0.05	0	2.15	2.15	0	0	0.02	0	0.86	0.86	1.29	0	20	2.12	0.03	0.03	0	0.03	0
44	0	0	0.05	0	2.2	2.2	0	0	0.02	0	0.88	0.88	1.32	0	20	2.17	0.03	0.03	0	0.03	0
45	0	0	0.05	0	2.25	2.25	0	0	0.02	0	0.9	0.9	1.35	0	20	2.22	0.03	0.03	0	0.03	0
46	0	0	0.05	0	2.3	2.3	0	0	0.02	0	0.92	0.92	1.38	0	20	2.27	0.03	0.03	0	0.03	0
47	0	0	0.05	0	2.35	2.35	0	0	0.02	0	0.94	0.94	1.41	0	20	2.32	0.03	0.03	0	0.03	0
48	0	0	0.05	0	2.4	2.4	0	0	0.02	0	0.96	0.96	1.44	0	20	2.37	0.03	0.03	0	0.03	0
49	0	0	0.05	0	2.45	2.45	0	0	0.02	0	0.98	0.98	1.47	0	20	2.42	0.03	0.03	0	0.03	0
50	0	0	0.05	0	2.5	2.5	0	0	0.02	0	1	1	1.5	0	20	2.47	0.03	0.03	0	0.03	0
51	0	0	0.05	0	2.55	2.55	0	0	0.02	0	1.02	1.02	1.53	0	20	2.52	0.03	0.03	0	0.03	0
52	0	0	0.05	0	2.6	2.6	0	0	0.02	0	1.04	1.04	1.56	0	20	2.57	0.03	0.03	0	0.03	0
53	0	0	0.05	0	2.65	2.65	0	0	0.02	0	1.06	1.06	1.59	0	20	2.62	0.03	0.03	0	0.03	0
54	0	0	0.05	0	2.7	2.7	0	0	0.02	0	1.08	1.08	1.62	0	20	2.67	0.03	0.03	0	0.03	0
55	0	0	0.05	0	2.75	2.75	0	0	0.02	0	1.1	1.1	1.65	0	20	2.72	0.03	0.03	0	0.03	0
56	0	0	0.05	0	2.8	2.8	0	0	0.02	0	1.12	1.12	1.68	0	20	2.77	0.03	0.03	0	0.03	0
57	0	0	0.05	0	2.85	2.85	0	0	0.02	0	1.14	1.14	1.71	0	20	2.82	0.03	0.03	0	0.03	0
58	0	0	0.05	0	2.9	2.9	0	0	0.02	0	1.16	1.16	1.74	0	20	2.87	0.03	0.03	0	0.03	0
59	0	0	0.05	0	2.95	2.95	0	0	0.02	0	1.18	1.18	1.77	0	20	2.92	0.03	0.03	0	0.03	0
60	0	0	0.05	0	3	3	0	0	0.02	0	1.2	1.2	1.8	0	20	2.97	0.03	0.03	0	0.03	0
61	0	0	0.05	0	3.05	3.05	0	0	0.02	0	1.22	1.22	1.83	0	20	3.02	0.03	0.03	0	0.03	0
62	0	0	0.05	0	3.1	3.1	0	0	0.02	0	1.24	1.24	1.86	0	20	3.07	0.03	0.03	0	0.03	0
63	0	0	0.05	0	3.15	3.15	0	0	0.02	0	1.26	1.26	1.89	0	20	3.12	0.03	0.03	0	0.03	0
64	0	0	0.05	0	3.2	3.2	0	0	0.02	0	1.28	1.28	1.92	0	20	3.17	0.03	0.03	0	0.03	0
65	0	0	0.05	0	3.25	3.25	0	0	0.02	0	1.3	1.3	1.95	0	20	3.22	0.03	0.03	0	0.03	0
66	0	0	0.05	0	3.3	3.3	0	0	0.02	0	1.32	1.32	1.98	0	20	3.27	0.03	0.03	0	0.03	0
67	0	0	0.05	0	3.35	3.35	0	0	0.02	0	1.34	1.34	2.01	0	20	3.32	0.03	0.03	0	0.03	0
68	0	0	0.05	0	3.4	3.4	0	0	0.02	0	1.36	1.36	2.04	0	20	3.37	0.03	0.03	0	0.03	0
69	0	0	0.05	0	3.45	3.45	0	0	0.02	0	1.38	1.38	2.07	0	20	3.42	0.03	0.03	0	0.03	0
70	0	0	0.05	0	3.5	3.5	0	0	0.02	0	1.4	1.4	2.1	0	20	3.47	0.03	0.03	0	0.03	0
71	0	0	0.05	0	3.55	3.55	0	0	0.02	0	1.42	1.42	2.13	0	20	3.52	0.03	0.03	0	0.03	0
72	0	0	0.05	0	3.6	3.6	0	0	0.02	0	1.44	1.44	2.16	0	20	3.57	0.03	0.03	0	0.03	0
73	0	0	0.05	0	3.65	3.65	0	0	0.02	0	1.46	1.46	2.19	0	20	3.62	0.03	0.03	0	0.03	0
74	0	0	0.05	0	3.7	3.7	0	0	0.02	0	1.48	1.48	2.22	0	20	3.67	0.03	0.03	0	0.03	0
75	0	0	0.05	0	3.75	3.75	0	0	0.02	0	1.5	1.5	2.25	0	20	3.72	0.03	0.03	0	0.03	0
76	0	0	0.05	0	3.8	3.8	0	0	0.02	0	1.52	1.52	2.28	0	20	3.77	0.03	0.03	0	0.03	0
77	0	0	0.05	0	3.85	3.85	0	0	0.02	0	1.54	1.54	2.31	0	20	3.82	0.03	0.03	0	0.03	0
78	0	0	0.05	0	3.9	3.9	0	0	0.02	0	1.56	1.56	2.34	0	20	3.87	0.03	0.03	0	0.03	0
79	0	0	0.05	0	3.95	3.95	0	0	0.02	0	1.58	1.58	2.37	0	20	3.92	0.03	0.03	0	0.03	0
80	0	0	0.05	0	4	4	0	0	0.02	0	1.6	1.6	2.4	0	20	3.97	0.03	0.03	0	0.03	0
81	0	0	0.05	0	4.05	4.05	0	0	0.02	0	1.62	1.62	2.43	0	20	4.02	0.03	0.03	0	0.03	0
82	0	0	0.05	0	4.1	4.1	0	0	0.02	0	1.64	1.64	2.46	0	20	4.07	0.03	0.03	0	0.03	0
83	0	0	0.05	0	4.15	4.15	0	0	0.02	0	1.66	1.66	2.49	0	20	4.12	0.03	0.03	0	0.03	0
84	0	0	0.05	0	4.2	4.2	0	0	0.02	0	1.68	1.68	2.52	0	20	4.17	0.03	0.03	0	0.03	0
85	0	0	0.05	0	4.25	4.25	0	0	0.02	0	1.7	1.7	2.55	0	20	4.22	0.03	0.03	0	0.03	0
86	0	0	0.05	0	4.3	4.3	0	0	0.02	0	1.72	1.72	2.58	0	20	4.27	0.03	0.03	0	0.03	0
87	0	0	0.05	0	4.35	4.35	0	0	0.02	0	1.74	1.74	2.61	0	20	4.32	0.03	0.03	0	0.03	0
88	0	0	0.05	0	4.4	4.4	0	0	0.02	0	1.76	1.76	2.64	0	20	4.37	0.03	0.03	0	0.03	0
89	0	0	0.05	0	4.45	4.45	0	0	0.02	0	1.78	1.78	2.67	0	20	4.42	0.03	0.03	0	0.03	0
90	0	0	0.05	0	4.5	4.5	0	0	0.02	0	1.8	1.8	2.7	0	20	4.47	0.03	0.03	0	0.03	0
91	0	0	0.05	0	4.55	4.55	0	0	0.02	0	1.82	1.82	2.73	0	20	4.52	0.03	0.03	0	0.03	0
92	0	0	0.05	0	4.6	4.6	0	0	0.02	0	1.84	1.84	2.76	0	20	4.57	0.03	0.03	0	0.03	0
93	0	0	0.05	0	4.65	4.65	0	0	0.02	0	1.86	1.86	2.79	0	20	4.62	0.03	0.03	0	0.03	0
94	0	0	0.05	0	4.7	4.7	0	0	0.02	0	1.88	1.88	2.82	0	20	4.67	0.03	0.03	0	0.03	0
95	0	0	0.05	0	4.75	4.75	0	0	0.02	0	1.9	1.9	2.85	0	20	4.72	0.03	0.03	0	0.03	0
96	0	0	0.05	0	4.8	4.8	0	0	0.02	0	1.92	1.92	2.88	0	20	4.77	0.03	0.03	0	0.03	0
97	0	0	0.05	0	4.85	4.85	0	0	0.02	0	1.94	1.94	2.91	0	20	4.82	0.03	0.03	0	0.03	0
98	0	0	0.05	0	4.9	4.9	0	0	0.02	0	1.96	1.96	2.94	0	20	4.87	0.03	0.03	0	0.03	0
99	0	0	0.05	0	4.95	4.95	0	0	0.02	0	1.98	1.98	2.97	0	20	4.92	0.03	0.03	0	0.03	0
100	0	0	0.05	0	5	5	0	0	0.02	0	2	2	3	0	20	4.97	0.03	0.03	0	0.03	0
101	0	0	0.05	0	5.05	5.05	0	0	0.02	0	2.02	2.02	3.03	0	20	5.02	0.03	0.03	0	0.03	0
102	0	0	0.05	0	5.1	5.1	0	0	0.02	0	2.04	2.04	3.06	0	20	5.07	0.03	0.03	0	0.03	0
103	0	0	0.05	0	5.15	5.15	0	0	0.02	0	2.06	2.06	3.09	0	20	5.12	0.03	0.03	0	0.03	0
104	0	0	0.05	0	5.2	5.2	0	0	0.02	0	2.08	2.08	3.12	0	20	5.17	0.03	0.03	0	0.03	0
105	0	0	0.05	0	5.25	5.25	0	0	0.02	0	2.1	2.1	3.15	0	20	5.22	0.03	0.03	0	0.03	0
106	0	0	0.05	0	5.3	5.3	0	0	0.02	0	2.12	2.12	3.18	0	20	5.27	0.03	0.03	0	0.03	0
107	0	0	0.05	0	5.35	5.35	0	0	0.02	0	2.14	2.14	3.21	0	20	5.32	0.03	0.03	0	0.03	0
108	0	0	0.05	0	5.4	5.4	0	0	0.02	0	2.16	2.16	3.24	0	20	5.37	0.03	0.03	0	0.03	0
109	0	0	0.05	0	5.45	5.45	0	0	0.02	0	2.18	2.18	3.27	0	20	5.42	0.03	0.03	0	0.03	0
110	0	0	0.05	0	5.5	5.5	0	0	0.02	0	2.2	2.2	3.3	0	20	5.47	0.03	0.03	0	0.03	0
111	0	0	0.05	0	5.55	5.55	0	0	0.02	0	2.22	2.22	3.33	0	20	5.52	0.03	0.03	0	0.03	0
112	0	0	0.05	0	5.6	5.6	0	0	0.02	0	2.24	2.24	3.36	0	20	5.57	0.03	0.03	0	0.03	0
113	0	0	0.05	0	5.65	5.65	0	0	0.02	0	2.26	2.26	3.39	0	20	5.62	0.03	0.03	0	0.03	0
114	0	0	0.05	0	5.7	5.7	0	0	0.02	0	2.28	2.28	3.42	0	20	5.67	0.03	0.03	0	0.03	0
115	0	0	0.05	0	5.75	5.75	0	0	0.02	0	2.3	2.3	3.45	0	20	5.72	0.03	0.03	0	0.03	0
116	0	0	0.05	0	5.8	5.8	0	0	0.02	0	2.32	2.32	3.48	0	20	5.77	0.03	0.03	0	0.03	0
117	0	0	0.05	0	5.85	5.85	0	0	0.02	0	2.34	2.34	3.51	0	20	5.82	0.03	0.03	0	0.03	0
118	0	0	0.05	0	5.9	5.9	0	0	0.02	0	2.36	2.36	3.54	0	20	5.87	0.03	0.03	0	0.03	0
118	0	0	0.05	0	5.95	5.95	0	0	0.02	0	2.38	2.38	3.57	0	20	5.92	0.03	0.03	0	0.03	0
120	0	0	0.05	0	6	6	0	0	0.02	0	2.4	2.4	3.6	0	20	5.97	0.03	0.03	0	0.03	0
121	0	0	0.05	0	6.05	6.05	0	0	0.02	0	2.42	2.42	3.63	0	20	6.02	0.03	0.03	0	0.03	0
122	0	0	0.05	0	6.1	6.1	0	0	0.02	0	2.44	2.44	3.66	0	20	6.07	0.03	0.03	0	0.03	0
123	0	0	0.05	0	6.15	6.15	0	0	0.02	0	2.46	2.46	3.69	0	20	6.12	0.03	0.03	0	0.03	0
124	0	0	0.05	0	6.2	6.2	0	0	0.02	0	2.48	2.48	3.72	0	20	6.17	0.03	0.03	0	0.03	0
125	0	0	0.05	0	6.25	6.25	0	0	0.02	0	2.5	2.5	3.75	0	20	6.22	0.03	0.03	0	0.03	0
126	0	0	0.05	0	6.3	6.3	0	0	0.02	0	2.52	2.52	3.78	0	20	6.27	0.03	0.03	0	0.03	0
127	0	0	0.05	0	6.35	6.35	0	0	0.02	0	2.54	2.54	3.81	0	20	6.32	0.03	0.03	0	0.03	0
128	0	0	0.05	0	6.4	6.4	0	0	0.02	0	2.56	2.56	3.84	0	20	6.37	0.03	0.03	0	0.03	0
129	0	0	0.05	0	6.45	6.45	0	0	0.02	0	2.58	2.58	3.87	0	20	6.42	0.03	0.03	0	0.03	0
130	0	0	0.05	0	6.5	6.5	0	0	0.02	0	2.6	2.6	3.9	0	20	6.47	0.03	0.03	0	0.03	0
131	0	0	0.05	0	6.55	6.55	0	0	0.02	0	2.62	2.62	3.93	0	20	6.52	0.03	0.03	0	0.03	0
132	0	0	0.05	0	6.6	6.6	0	0	0.02	0	2.64	2.64	3.96	0	20	6.57	0.03	0.03	0	0.03	0
133	0	0	0.05	0	6.65	6.65	0	0	0.02	0	2.66	2.66	3.99	0	20	6.62	0.03	0.03	0	0.03	0
134	0	0	0.05	0	6.7	6.7	0	0	0.02	0	2.68	2.68	4.02	0	20	6.67	0.03	0.03	0	0.03	0
135	0	0	0.05	0	6.75	6.75	0	0	0.02	0	2.7	2.7	4.05	0	20	6.72	0.03	0.03	0	0.03	0
136	0	0	0.05	0	6.8	6.8	0	0	0.02	0	2.72	2.72	4.08	0	20	6.77	0.03	0.03	0	0.03	0
137	0	0	0.05	0	6.85	6.85	0	0	0.02	0	2.74	2.74	4.11	0	20	6.82	0.03	0.03	0	0.03	0
138	0	0	0.05	0	6.9	6.9	0	0	0.02	0	2.76	2.76	4.14	0	20	6.87	0.03	0.03	0	0.03	0
139	0	0	0.05	0	6.95	6.95	0	0	0.02	0	2.78	2.78	4.17	0	20	6.92	0.03	0.03	0	0.03	0
140	0	0	0.05	0	7	7	0	0	0.02	0	2.8	2.8	4.2	0	20	6.97	0.03	0.03	0	0.03	0
141	0	0	0.05	0	7.05	7.05	0	0	0.02	0	2.82	2.82	4.23	0	20	7.02	0.03	0.03	0	0.03	0
142	0	0	0.05	0	7.1	7.1	0	0	0.02	0	2.84	2.84	4.26	0	20	7.07	0.03	0.03	0	0.03	0
143	0	0	0.05	0	7.15	7.15	0	0	0.02	0	2.86	2.86	4.29	0	20	7.12	0.03	0.03	0	0.03	0
144	0	0	0.05	0	7.2	7.2	0	0	0.02	0	2.88	2.88	4.32	0	20	7.17	0.03	0.03	0	0.03	0
145	0	0	0.05	0	7.25	7.25	0	0	0.02	0	2.9	2.9	4.35	0	20	7.22	0.03	0.03	0	0.03	0
146	0	0	0.05	0	7.3	7.3	0	0	0.02	0	2.92	2.92	4.38	0	20	7.27	0.03	0.03	0	0.03	0
147	0	0	0.05	0	7.35	7.35	0	0	0.02	0	2.94	2.94	4.41	0	20	7.32	0.03	0.03	0	0.03	0
148	0	0	0.05	0	7.4	7.4	0	0	0.02	0	2.96	2.96	4.44	0	20	7.37	0.03	0.03	0	0.03	0
149	0	0	0.05	0	7.45	7.45	0	0	0.02	0	2.98	2.98	4.47	0	20	7.42	0.03	0.03	0	0.03	0
150	0	0	0.05	0	7.5	7.5	0	0	0.02	0	3	3	4.5	0	20	7.47	0.03	0.03	0	0.03	0
151	0	0	0.05	0	7.55	7.55	0	0	0.02	0	3.02	3.02	4.53	0	20	7.52	0.03	0.03	0	0.03	0
152	0	0	0.05	0	7.6	7.6	0	0	0.02	0	3.04	3.04	4.56	0	20	7.57	0.03	0.03	0	0.03	0
153	0	0	0.05	0	7.65	7.65	0	0	0.02	0	3.06	3.06	4.59	0	20	7.62	0.03	0.03	0	0.03	0
154	0	0	0.05	0	7.7	7.7	0	0	0.02	0	3.08	3.08	4.62	0	20	7.67	0.03	0.03	0	0.03	0
155	0	0	0.05	0	7.75	7.75	0	0	0.02	0	3.1	3.1	4.65	0	20	7.72	0.03	0.03	0	0.03	0
156	0	0	0.05	0	7.8	7.8	0	0	0.02	0	3.12	3.12	4.68	0	20	7.77	0.03	0.03	0	0.03	0
157	0	0	0.05	0	7.85	7.85	0	0	0.02	0	3.14	3.14	4.71	0	20	7.82	0.03	0.03	0	0.03	0
158	0	0	0.05	0	7.9	7.9	0	0	0.02	0	3.16	3.16	4.74	0	20	7.87	0.03	0.03	0	0.03	0
159	0	0	0.05	0	7.95	7.95	0	0	0.02	0	3.18	3.18	4.77	0	20	7.92	0.03	0.03	0	0.03	0
160	0	0	0.05	0	8	8	0	0	0.02	0	3.2	3.2	4.8	0	20	7.97	0.03	0.03	0	0.03	0
161	0	0	0.05	0	8.05	8.05	0	0	0.02	0	3.22	3.22	4.83	0	20	8.02	0.03	0.03	0	0.03	0
162	0	0	0.05	0	8.1	8.1	0	0	0.02	0	3.24	3.24	4.86	0	20	8.07	0.03	0.03	0	0.03	0
163	0	0	0.05	0	8.15	8.15	0	0	0.02	0	3.26	3.26	4.89	0	20	8.12	0.03	0.03	0	0.03	0
164	0	0	0.05	0	8.2	8.2	0	0	0.02	0	3.28	3.28	4.92	0	20	8.17	0.03	0.03	0	0.03	0
165	0	0	0.05	0	8.25	8.25	0	0	0.02	0	3.3	3.3	4.95	0	20	8.22	0.03	0.03	0	0.03	0
166	0	0	0.05	0	8.3	8.3	0	0	0.02	0	3.32	3.32	4.98	0	20	8.27	0.03	0.03	0	0.03	0
167	0	0	0.05	0	8.35	8.35	0	0	0.02	0	3.34	3.34	5.01	0	20	8.32	0.03	0.03	0	0.03	0
168	0	0	0.05	0	8.4	8.4	0	0	0.02	0	3.36	3.36	5.04	0	20	8.37	0.03	0.03	0	0.03	0
169	0	0	0.05	0	8.45	8.45	0	0	0.02	0	3.38	3.38	5.07	0	20	8.42	0.03	0.03	0	0.03	0
170	0	0	0.05	0	8.5	8.5	0	0	0.02	0	3.4	3.4	5.1	0	20	8.47	0.03	0.03	0	0.03	0
171	0	0	0.05	0	8.55	8.55	0	0	0.02	0	3.42	3.42	5.13	0	20	8.52	0.03	0.03	0	0.03	0
172	0	0	0.05	0	8.6	8.6	0	0	0.02	0	3.44	3.44	5.16	0	20	8.57	0.03	0.03	0	0.03	0
173	0	0	0.05	0	8.65	8.65	0	0	0.02	0	3.46	3.46	5.19	0	20	8.62	0.03	0.03	0	0.03	0
174	0	0	0.05	0	8.7	8.7	0	0	0.02	0	3.48	3.48	5.22	0	20	8.67	0.03	0.03	0	0.03	0
175	0	0	0.05	0	8.75	8.75	0	0	0.02	0	3.5	3.5	5.25	0	20	8.72	0.03	0.03	0	0.03	0
176	0	0	0.05	0	8.8	8.8	0	0	0.02	0	3.52	3.52	5.28	0	20	8.77	0.03	0.03	0	0.03	0
177	0	0	0.05	0	8.85	8.85	0	0	0.02	0	3.54	3.54	5.31	0	20	8.82	0.03	0.03	0	0.03	0
178	0	0	0.05	0	8.9	8.9	0	0	0.02	0	3.56	3.56	5.34	0	20	8.87	0.03	0.03	0	0.03	0
179	0	0	0.05	0	8.95	8.95	0	0	0.02	0	3.58	3.58	5.37	0	20	8.92	0.03	0.03	0	0.03	0
180	0	0	0.05	0	9	9	0	0	0.02	0	3.6	3.6	5.4	0	20	8.97	0.03	0.03	0	0.03	0
181	0	0	0.05	0	9.05	9.05	0	0	0.02	0	3.62	3.62	5.43	0	20	9.02	0.03	0.03	0	0.03	0
182	0	0	0.05	0	9.1	9.1	0	0	0.02	0	3.64	3.64	5.46	0	20	9.07	0.03	0.03	0	0.03	0
183	0	0	0.05	0	9.15	9.15	0	0	0.02	0	3.66	3.66	5.49	0	20	9.12	0.03	0.03	0	0.03	0
184	0	0	0.05	0	9.2	9.2	0	0	0.02	0	3.68	3.68	5.52	0	20	9.17	0.03	0.03	0	0.03	0
185	0	0	0.05	0	9.25	9.25	0	0	0.02	0	3.7	3.7	5.55	0	20	9.22	0.03	0.03	0	0.03	0
186	0	0	0.05	0	9.3	9.3	0	0	0.02	0	3.72	3.72	5.58	0	20	9.27	0.03	0.03	0	0.03	0
187	0	0	0.05	0	9.35	9.35	0	0	0.02	0	3.74	3.74	5.61	0	20	9.32	0.03	0.03	0	0.03	0
188	0	0	0.05	0	9.4	9.4	0	0	0.02	0	3.76	3.76	5.64	0	20	9.37	0.03	0.03	0	0.03	0
189	0	0	0.05	0	9.45	9.45	0	0	0.02	0	3.78	3.78	5.67	0	20	9.42	0.03	0.03	0	0.03	0
190	0	0	0.05	0	9.5	9.5	0	0	0.02	0	3.8	3.8	5.7	0	20	9.47	0.03	0.03	0	0.03	0
191	0	0	0.05	0	9.55	9.55	0	0	0.02	0	3.82	3.82	5.73	0	20	9.52	0.03	0.03	0	0.03	0
192	0	0	0.05	0	9.6	9.6	0	0	0.02	0	3.84	3.84	5.76	0	20	9.57	0.03	0.03	0	0.03	0
193	0	0	0.05	0	9.65	9.65	0	0	0.02	0	3.86	3.86	5.79	0	20	9.62	0.03	0.03	0	0.03	0
194	0	0	0.05	0	9.7	9.7	0	0	0.02	0	3.88	3.88	5.82	0	20	9.67	0.03	0.03	0	0.03	0
195	0	0	0.05	0	9.75	9.75	0	0	0.02	0	3.9	3.9	5.85	0	20	9.72	0.03	0.03	0	0.03	0
196	0	0	0.05	0	9.8	9.8	0	0	0.02	0	3.92	3.92	5.88	0	20	9.77	0.03	0.03	0	0.03	0
197	0	0	0.05	0	9.85	9.85	0	0	0.02	0	3.94	3.94	5.91	0	20	9.82	0.03	0.03	0	0.03	0
198	0	0	0.05	0	9.9	9.9	0	0	0.02	0	3.96	3.96	5.94	0	20	9.87	0.03	0.03	0	0.03	0
199	0	0	0.05	0	9.95	9.95	0	0	0.02	0	3.98	3.98	5.97	0	20	9.92	0.03	0.03	0	0.03	0
200	0	0	0.05	0	10	10	0	0	0.02	0	4	4	6	0	20	9.97	0.03	0.03	0	0.03	0
201	1	0.0444059	0.0988465	0.0444059	10.0988	10.0544	0	0	0.02	0	4.02	4.02	6.07885	0.0444059	20	10.02	0.0788465	0.0788465	0	0.0788465	0
202	1	0.088768	0.147645	0.133174	10.2465	10.1133	0	0	0.02	0	4.04	4.04	6.20649	0.133174	20	10.1188	0.127645	0.127645	1	0.1	0.0276448
203	1	0.133042	0.196347	0.266216	10.4428	10.1766	0	0	0.02	0	4.06	4.06	6.38284	0.266216	20	10.2388	0.203992	0.203992	1	0.1	0.103992
204	1	0.177186	0.244904	0.443402	10.6877	10.2443	0	0	0.02	0	4.08	4.08	6.60774	0.443402	20	10.3588	0.328896	0.328896	1	0.1	0.228896
205	1	0.221154	0.293269	0.664556	10.981	10.3165	0	0	0.02	0	4.1	4.1	6.88101	0.664556	20	10.4788	0.502165	0.502165	1	0.1	0.402165
206	1	0.264904	0.341395	0.92946	11.3224	10.3929	0	0	0.02	0	4.12	4.12	7.20241	0.92946	20	10.5988	0.72356	0.72356	1	0.1	0.62356
207	1	0.308393	0.389232	1.23785	11.7116	10.4738	0	0	0.02	0	4.14	4.14	7.57164	1.23785	20	10.7188	0.992792	0.992792	1	0.1	0.892792
208	1	0.351577	0.436735	1.58943	12.1484	10.5589	0	0	0.02	0	4.16	4.16	7.98837	1.58943	20	10.8388	1.30953	1.30953	1	0.1	1.20953
209	1	0.394414	0.483856	1.98384	12.6322	10.6484	0	0	0.02	0	4.18	4.18	8.45223	1.98384	20	10.9588	1.67338	1.67338	1	0.1	1.57338
210	1	0.436862	0.530549	2.42071	13.1628	10.7421	0	0	0.02	0	4.2	4.2	8.96278	2.42071	0	11.0788	2.08393	1.57338	1	0.1	1.47338
211	1	0.478879	0.576767	2.89959	13.7395	10.84	0	0	0.02	0	4.22	4.22	9.51954	2.89959	0	11.1988	2.5407	1.47338	1	0.1	1.37338
212	1	0.520424	0.622466	3.42001	14.362	10.942	0	0	0.02	0	4.24	4.24	10.122	3.42001	0	11.3188	3.04316	1.37338	1	0.1	1.27338
213	1	0.561455	0.6676	3.98146	15.0296	11.0481	0	0	0.02	0	4.26	4.26	10.7696	3.98146	0	11.4388	3.59076	1.27338	1	0.1	1.17338
214	1	0.601931	0.712124	4.5834	15.7417	11.1583	0	0	0.02	0	4.28	4.28	11.4617	4.5834	0	11.5588	4.18289	1.17338	1	0.1	1.07338
215	1	0.641814	0.755995	5.22521	16.4977	11.2725	0	0	0.02	0	4.3	4.3	12.1977	5.22521	0	11.6788	4.81888	1.07338	1	0.1	0.973382
216	1	0.681063	0.79917	5.90627	17.2969	11.3906	0	0	0.02	0	4.32	4.32	12.9769	5.90627	0	11.7988	5.49805	0.973382	1	0.1	0.873382
217	1	0.71964	0.841604	6.62591	18.1385	11.5126	0	0	0.02	0	4.34	4.34	13.7985	6.62591	0	11.9188	6.21966	0.873382	1	0.1	0.773382
218	1	0.757507	0.883258	7.38342	19.0218	11.6383	0	0	0.02	0	4.36	4.36	14.6618	7.38342	0	12.0388	6.98292	0.773382	1	0.1	0.673382
219	1	0.794627	0.924089	8.17805	19.9459	11.7678	0	0	0.02	0	4.38	4.38	15.5659	8.17805	0	12.1588	7.78701	0.673382	1	0.1	0.573382
220	1	0.830962	0.964058	9.00901	20.9099	11.9009	0	0	0.02	0	4.4	4.4	16.5099	9.00901	0	12.2788	8.63106	0.573382	1	0.1	0.473382
221	1	0.866477	1.00312	9.87549	21.913	12.0375	0	0	0.02	0	4.42	4.42	17.493	9.87549	0	12.3988	9.51419	0.473382	1	0.1	0.373382
222	1	0.901137	1.04125	10.7766	22.9543	12.1777	0	0	0.02	0	4.44	4.44	18.5143	10.7766	0	12.5188	10.4354	0.373382	1	0.1	0.273382
223	1	0.934908	1.0784	11.7115	24.0327	12.3212	0	0	0.02	0	4.46	4.46	19.5727	11.7115	0	12.6388	11.3938	0.273382	1	0.1	0.173382
224	1	0.967756	1.11453	12.6793	25.1472	12.4679	0	0	0.02	0	4.48	4.48	20.6672	12.6793	0	12.7588	12.3884	0.173382	1	0.1	0.0733823
225	1	0.999649	1.14961	13.6789	26.2968	12.6179	0	0	0.02	0	4.5	4.5	21.7968	13.6789	0	12.8788	13.418	0.0733823	0	0.0733823	0
226	1	1.03056	1.18361	14.7095	27.4804	12.7709	0	0	0.02	0	4.52	4.52	22.9604	14.7095	0	12.9722	14.5082	0	0	0	0
227	1	1.06044	1.21649	15.7699	28.6969	12.927	0	0	0.02	0	4.54	4.54	24.1569	15.7699	0	12.9922	15.7047	0	0	0	0
228	1	1.08929	1.24822	16.8592	29.9451	13.0859	0	0	0.02	0	4.56	4.56	25.3851	16.8592	0	13.0122	16.9329	0	0	0	0
229	1	1.11706	1.27876	17.9763	31.2239	13.2476	0	0	0.02	0	4.58	4.58	26.6439	17.9763	0	13.0322	18.1917	0	0	0	0
230	1	1.14372	1.30809	19.12	32.532	13.412	0	0	0.02	0	4.6	4.6	27.932	19.12	0	13.0522	19.4798	0	0	0	0
231	1	1.16926	1.33618	20.2893	33.8682	13.5789	0	0	0.02	0	4.62	4.62	29.2482	20.2893	0	13.0722	20.796	0	0	0	0
232	1	1.19364	1.363	21.4829	35.2312	13.7483	0	0	0.02	0	4.64	4.64	30.5912	21.4829	0	13.0922	22.139	0	0	0	0
233	1	1.21685	1.38853	22.6997	36.6197	13.92	0	0	0.02	0	4.66	4.66	31.9597	22.6997	0	13.1122	23.5075	0	0	0	0
234	1	1.23885	1.41273	23.9386	38.0325	14.0939	0	0	0.02	0	4.68	4.68	33.3525	23.9386	0	13.1322	24.9002	0	0	0	0
235	1	1.25963	1.43559	25.1982	39.468	14.2698	0	0	0.02	0	4.7	4.7	34.768	25.1982	0	13.1522	26.3158	0	0	0	0
236	1	1.27917	1.45709	26.4774	40.9251	14.4477	0	0	0.02	0	4.72	4.72	36.2051	26.4774	0	13.1722	27.7529	0	0	0	0
237	1	1.29745	1.47719	27.7748	42.4023	14.6275	0	0	0.02	0	4.74	4.74	37.6623	27.7748	0	13.1922	29.2101	0	0	0	0
238	1	1.31444	1.49588	29.0893	43.8982	14.8089	0	0	0.02	0	4.76	4.76	39.1382	29.0893	0	13.2122	30.686	0	0	0	0
239	1	1.33014	1.51315	30.4194	45.4114	14.9919	0	0	0.02	0	4.78	4.78	40.6314	30.4194	0	13.2322	32.1791	0	0	0	0
240	1	1.34452	1.52898	31.7639	46.9403	15.1764	0	0	0.02	0	4.8	4.8	42.1403	31.7639	0	13.2522	33.6881	0	0	0	0
241	1	1.35758	1.54334	33.1215	48.4837	15.3622	0	0	0.02	0	4.82	4.82	43.6637	33.1215	0	13.2722	35.2114	0	0	0	0
242	1	1.3693	1.55623	34.4908	50.0399	15.5491	0	0	0.02	0	4.84	4.84	45.1999	34.4908	0	13.2922	36.7477	0	0	0	0
243	1	1.37967	1.56764	35.8705	51.6075	15.737	0	0	0.02	0	4.86	4.86	46.7475	35.8705	0	13.3122	38.2953	0	0	0	0
244	1	1.38868	1.57754	37.2592	53.1851	15.9259	0	0	0.02	0	4.88	4.88	48.3051	37.2592	0	13.3322	39.8529	0	0	0	0
245	1	1.39631	1.58594	38.6555	54.771	16.1155	0	0	0.02	0	4.9	4.9	49.871	38.6555	0	13.3522	41.4188	0	0	0	0
246	1	1.40257	1.59283	40.0581	56.3639	16.3058	0	0	0.02	0	4.92	4.92	51.4439	40.0581	0	13.3722	42.9916	0	0	0	0
247	1	1.40744	1.59819	41.4655	57.962	16.4965	0	0	0.02	0	4.94	4.94	53.022	41.4655	0	13.3922	44.5698	0	0	0	0
248	1	1.41093	1.60202	42.8764	59.5641	16.6876	0	0	0.02	0	4.96	4.96	54.6041	42.8764	0	13.4122	46.1518	0	0	0	0
249	1	1.41302	1.60432	44.2894	61.1684	16.8789	0	0	0.02	0	4.98	4.98	56.1884	44.2894	0	13.4322	47.7362	0	0	0	0
250	1	1.41372	1.60509	45.7032	62.7735	17.0703	0	0	0.02	0	5	5	57.7735	45.7032	0	13.4522	49.3212	0	0	0	0
251	1	1.41302	1.60432	47.1162	64.3778	17.2616	1	0.177536	0.197536	0.177536	5.19754	5.02	59.1803	46.9386	0	13.6498	50.728	0	0	0	0
252	1	1.41093	1.60202	48.5271	65.9798	17.4527	1	0.354371	0.374371	0.531907	5.57191	5.04	60.4079	47.9952	0	14.0241	51.9557	0	0	0	0
253	1	1.40744	1.59819	49.9345	67.578	17.6435	1	0.529808	0.549808	1.06172	6.12172	5.06	61.4563	48.8728	0	14.5739	53.0041	0	0	0	0
254	1	1.40257	1.59283	51.3371	69.1708	17.8337	1	0.703154	0.723154	1.76487	6.84487	5.08	62.326	49.5722	0	15.2971	53.8737	0	0	0	0
255	1	1.39631	1.58594	52.7334	70.7568	18.0233	1	0.873725	0.893725	2.63859	7.73859	5.1	63.0182	50.0948	0	16.1908	54.5659	0	0	0	0
256	1	1.38868	1.57754	54.1221	72.3343	18.2122	1	1.04085	1.06085	3.67944	8.79944	5.12	63.5349	50.4427	0	17.2517	55.0826	0	0	0	0
257	1	1.37967	1.56764	55.5018	73.9019	18.4002	1	1.20386	1.22386	4.8833	10.0233	5.14	63.8786	50.6185	0	18.4755	55.4264	0	0	0	0
258	1	1.3693	1.55623	56.8711	75.4582	18.5871	1	1.36213	1.38213	6.24543	11.4054	5.16	64.0528	50.6256	0	19.8577	55.6005	0	0	0	0
259	1	1.35758	1.54334	58.2287	77.0015	18.7729	1	1.51501	1.53501	7.76045	12.9404	5.18	64.0611	50.4682	0	21.3927	55.6088	0	0	0	0
260	1	1.34452	1.52898	59.5732	78.5305	18.9573	1	1.66192	1.68192	9.42237	14.6224	5.2	63.9081	50.1508	0	23.0746	55.4559	0	0	0	0
261	1	1.33014	1.51315	60.9033	80.0437	19.1403	1	1.80227	1.82227	11.2246	16.4446	5.22	63.599	49.6787	0	24.8969	55.1468	0	0	0	0
262	1	1.31444	1.49588	62.2178	81.5395	19.3218	1	1.93551	1.95551	13.1602	18.4002	5.24	63.1394	49.0576	0	26.8524	54.6872	0	0	0	0
263	1	1.29745	1.47719	63.5152	83.0167	19.5015	1	2.06111	2.08111	15.2213	20.4813	5.26	62.5355	48.2939	0	28.9335	54.0832	0	0	0	0
264	1	1.27917	1.45709	64.7944	84.4738	19.6794	1	2.17857	2.19857	17.3998	22.6798	5.28	61.794	47.3945	0	31.1321	53.3417	0	0	0	0
265	1	1.25963	1.43559	66.054	85.9094	19.8554	1	2.28744	2.30744	19.6873	24.9873	5.3	60.9221	46.3667	0	33.4395	52.4699	0	0	0	0
266	1	1.23885	1.41273	67.2929	87.3221	20.0293	1	2.38728	2.40728	22.0746	27.3946	5.32	59.9276	45.2183	0	35.8468	51.4754	0	0	0	0
267	1	1.21685	1.38853	68.5097	88.7107	20.201	1	2.4777	2.4977	24.5523	29.8923	5.34	58.8184	43.9574	0	38.3445	50.3662	0	0	0	0
268	1	1.19364	1.363	69.7033	90.0737	20.3703	1	2.55834	2.57834	27.1106	32.4706	5.36	57.6031	42.5927	0	40.9228	49.1508	0	0	0	0
269	1	1.16926	1.33618	70.8726	91.4099	20.5373	1	2.62888	2.64888	29.7395	35.1195	5.38	56.2904	41.1331	0	43.5717	47.8381	0	0	0	0
270	1	1.14372	1.30809	72.0163	92.718	20.7016	1	2.68905	2.70905	32.4285	37.8285	5.4	54.8894	39.5878	0	46.2808	46.4372	0	0	0	0
271	1	1.11706	1.27876	73.1334	93.9967	20.8633	1	2.7386	2.7586	35.1671	40.5871	5.42	53.4096	37.9662	0	49.0394	44.9574	0	0	0	0
272	1	1.08929	1.24822	74.2227	95.2449	21.0223	1	2.77735	2.79735	37.9445	43.3845	5.44	51.8604	36.2782	0	51.8367	43.4082	0	0	0	0
273	1	1.06044	1.21649	75.2831	96.4614	21.1783	1	2.80514	2.82514	40.7496	46.2096	5.46	50.2518	34.5335	0	54.6619	41.7996	0	0	0	0
274	1	1.03056	1.18361	76.3137	97.645	21.3314	1	2.82185	2.84185	43.5715	49.0515	5.48	48.5936	32.7422	0	57.5037	40.1413	0	0	0	0
275	1	0.999649	1.14961	77.3133	98.7946	21.4813	1	2.82743	2.84743	46.3989	51.8989	5.5	46.8957	30.9144	0	60.3511	38.4435	0	0	0	0
276	1	0.967756	1.11453	78.2811	99.9092	21.6281	1	2.82185	2.84185	49.2208	54.7408	5.52	45.1684	29.0603	0	63.193	36.7162	0	0	0	0
277	1	0.934908	1.0784	79.216	100.988	21.7716	1	2.80514	2.82514	52.0259	57.5659	5.54	43.4217	27.1901	0	66.0181	34.9694	0	0	0	0
278	1	0.901137	1.04125	80.1171	102.029	21.9117	1	2.77735	2.79735	54.8033	60.3633	5.56	41.6656	25.3139	0	68.8155	33.2133	0	0	0	0
279	1	0.866477	1.00312	80.9836	103.032	22.0484	1	2.7386	2.7586	57.5419	63.1219	5.58	39.9101	23.4417	0	71.5741	31.4579	0	0	0	0
280	1	0.830962	0.964058	81.8146	103.996	22.1815	1	2.68905	2.70905	60.2309	65.8309	5.6	38.1651	21.5836	0	74.2831	29.7129	0	0	0	0
281	1	0.794627	0.924089	82.6092	104.92	22.3109	1	2.62888	2.64888	62.8598	68.4798	5.62	36.4403	19.7494	0	76.932	27.9881	0	0	0	0
282	1	0.757507	0.883258	83.3667	105.803	22.4367	1	2.55834	2.57834	65.4181	71.0581	5.64	34.7452	17.9486	0	79.5104	26.293	0	0	0	0
283	1	0.71964	0.841604	84.0863	106.645	22.5586	1	2.4777	2.4977	67.8958	73.5558	5.66	33.0891	16.1905	0	82.0081	24.6369	0	0	0	0
284	1	0.681063	0.79917	84.7674	107.444	22.6767	1	2.38728	2.40728	70.2831	75.9631	5.68	31.481	14.4843	0	84.4153	23.0288	0	0	0	0
285	1	0.641814	0.755995	85.4092	108.2	22.7909	1	2.28744	2.30744	72.5705	78.2705	5.7	29.9296	12.8387	0	86.7228	21.4773	0	0	0	0
286	1	0.601931	0.712124	86.0111	108.912	22.9011	1	2.17857	2.19857	74.7491	80.4691	5.72	28.4431	11.262	0	88.9214	19.9909	0	0	0	0
287	1	0.561455	0.6676	86.5726	109.58	23.0073	1	2.06111	2.08111	76.8102	82.5502	5.74	27.0296	9.76235	0	91.0025	18.5774	0	0	0	0
288	1	0.520424	0.622466	87.093	110.202	23.1093	1	1.93551	1.95551	78.7457	84.5057	5.76	25.6966	8.34727	0	92.958	17.2443	0	0	0	0
289	1	0.478879	0.576767	87.5719	110.779	23.2072	1	1.80227	1.82227	80.548	86.328	5.78	24.4511	7.02387	0	94.7802	15.9988	0	0	0	0
290	1	0.436862	0.530549	88.0088	111.31	23.3009	1	1.66192	1.68192	82.2099	88.0099	5.8	23.2997	5.79881	0	96.4622	14.8475	0	0	0	0
291	1	0.394414	0.483856	88.4032	111.793	23.3903	1	1.51501	1.53501	83.725	89.545	5.82	22.2485	4.67821	0	97.9972	13.7963	0	0	0	0
292	1	0.351577	0.436735	88.7547	112.23	23.4755	1	1.36213	1.38213	85.0871	90.9271	5.84	21.3031	3.66766	0	99.3793	12.8509	0	0	0	0
293	1	0.308393	0.389232	89.0631	112.619	23.5563	1	1.20386	1.22386	86.2909	92.1509	5.86	20.4685	2.77219	0	100.603	12.0163	0	0	0	0
294	1	0.264904	0.341395	89.328	112.961	23.6328	1	1.04085	1.06085	87.3318	93.2118	5.88	19.7491	1.99625	20	101.664	11.2968	11.2968	1	0.1	11.1968
295	1	0.221154	0.293269	89.5492	113.254	23.7049	1	0.873725	0.893725	88.2055	94.1055	5.9	19.1486	1.34368	20	102.658	10.5964	10.5964	1	0.1	10.4964
296	1	0.177186	0.244904	89.7264	113.499	23.7726	1	0.703154	0.723154	88.9087	94.8287	5.92	18.6703	0.817708	20	103.481	10.0181	10.0181	1	0.1	9.91812
297	1	0.133042	0.196347	89.8594	113.695	23.8359	1	0.529808	0.549808	89.4385	95.3785	5.94	18.3169	0.420942	20	104.131	9.56466	9.56466	1	0.1	9.46466
298	1	0.088768	0.147645	89.9482	113.843	23.8948	1	0.354371	0.374371	89.7929	95.7529	5.96	18.0902	0.155339	20	104.605	9.23793	9.23793	1	0.1	9.13793
299	1	0.0444059	0.0988465	89.9926	113.942	23.9493	1	0.177536	0.197536	89.9704	95.9504	5.98	17.9915	0.0222084	20	104.903	9.03924	9.03924	1	0.1	8.93924
300	0	0	0.05	89.9926	113.992	23.9993	0	0	0.02	89.9704	95.9704	6	18.0215	0.0222084	20	105.023	8.96924	8.96924	1	0.1	8.86924
301	0	0	0.05	89.9926	114.042	24.0493	0	0	0.02	89.9704	95.9904	6.02	18.0515	0.0222084	20	105.143	8.89924	8.89924	1	0.1	8.79924
302	0	0	0.05	89.9926	114.092	24.0993	0	0	0.02	89.9704	96.0104	6.04	18.0815	0.0222084	20	105.263	8.82924	8.82924	1	0.1	8.72924
303	0	0	0.05	89.9926	114.142	24.1493	0	0	0.02	89.9704	96.0304	6.06	18.1115	0.0222084	20	105.383	8.75924	8.75924	1	0.1	8.65924
304	0	0	0.05	89.9926	114.192	24.1993	0	0	0.02	89.9704	96.0504	6.08	18.1415	0.0222084	20	105.503	8.68924	8.68924	1	0.1	8.58924
305	0	0	0.05	89.9926	114.242	24.2493	0	0	0.02	89.9704	96.0704	6.1	18.1715	0.0222084	20	105.623	8.61924	8.61924	1	0.1	8.51924
306	0	0	0.05	89.9926	114.292	24.2993	0	0	0.02	89.9704	96.0904	6.12	18.2015	0.0222084	20	105.743	8.54924	8.54924	1	0.1	8.44924
307	0	0	0.05	89.9926	114.342	24.3493	0	0	0.02	89.9704	96.1104	6.14	18.2315	0.0222084	20	105.863	8.47924	8.47924	1	0.1	8.37924
308	0	0	0.05	89.9926	114.392	24.3993	0	0	0.02	89.9704	96.1304	6.16	18.2615	0.0222084	20	105.983	8.40924	8.40924	1	0.1	8.30924
309	0	0	0.05	89.9926	114.442	24.4493	0	0	0.02	89.9704	96.1504	6.18	18.2915	0.0222084	20	106.103	8.33924	8.33924	1	0.1	8.23924
310	0	0	0.05	89.9926	114.492	24.4993	0	0	0.02	89.9704	96.1704	6.2	18.3215	0.0222084	20	106.223	8.26924	8.26924	1	0.1	8.16924
311	0	0	0.05	89.9926	114.542	24.5493	0	0	0.02	89.9704	96.1904	6.22	18.3515	0.0222084	20	106.343	8.19924	8.19924	1	0.1	8.09924
312	0	0	0.05	89.9926	114.592	24.5993	0	0	0.02	89.9704	96.2104	6.24	18.3815	0.0222084	20	106.463	8.12924	8.12924	1	0.1	8.02924
313	0	0	0.05	89.9926	114.642	24.6493	0	0	0.02	89.9704	96.2304	6.26	18.4115	0.0222084	20	106.583	8.05924	8.05924	1	0.1	7.95924
314	0	0	0.05	89.9926	114.692	24.6993	0	0	0.02	89.9704	96.2504	6.28	18.4415	0.0222084	20	106.703	7.98924	7.98924	1	0.1	7.88924
315	0	0	0.05	89.9926	114.742	24.7493	0	0	0.02	89.9704	96.2704	6.3	18.4715	0.0222084	20	106.823	7.91924	7.91924	1	0.1	7.81924
316	0	0	0.05	89.9926	114.792	24.7993	0	0	0.02	89.9704	96.2904	6.32	18.5015	0.0222084	20	106.943	7.84924	7.84924	1	0.1	7.74924
317	0	0	0.05	89.9926	114.842	24.8493	0	0	0.02	89.9704	96.3104	6.34	18.5315	0.0222084	20	107.063	7.77924	7.77924	1	0.1	7.67924
318	0	0	0.05	89.9926	114.892	24.8993	0	0	0.02	89.9704	96.3304	6.36	18.5615	0.0222084	20	107.183	7.70924	7.70924	1	0.1	7.60924
319	0	0	0.05	89.9926	114.942	24.9493	0	0	0.02	89.9704	96.3504	6.38	18.5915	0.0222084	20	107.303	7.63924	7.63924	1	0.1	7.53924
320	0	0	0.05	89.9926	114.992	24.9993	0	0	0.02	89.9704	96.3704	6.4	18.6215	0.0222084	20	107.423	7.56924	7.56924	1	0.1	7.46924
321	0	0	0.05	89.9926	115.042	25.0493	0	0	0.02	89.9704	96.3904	6.42	18.6515	0.0222084	20	107.543	7.49924	7.49924	1	0.1	7.39924
322	0	0	0.05	89.9926	115.092	25.0993	0	0	0.02	89.9704	96.4104	6.44	18.6815	0.0222084	20	107.663	7.42924	7.42924	1	0.1	7.32924
323	0	0	0.05	89.9926	115.142	25.1493	0	0	0.02	89.9704	96.4304	6.46	18.7115	0.0222084	20	107.783	7.35924	7.35924	1	0.1	7.25924
324	0	0	0.05	89.9926	115.192	25.1993	0	0	0.02	89.9704	96.4504	6.48	18.7415	0.0222084	20	107.903	7.28924	7.28924	1	0.1	7.18924
325	0	0	0.05	89.9926	115.242	25.2493	0	0	0.02	89.9704	96.4704	6.5	18.7715	0.0222084	20	108.023	7.21924	7.21924	1	0.1	7.11924
326	0	0	0.05	89.9926	115.292	25.2993	0	0	0.02	89.9704	96.4904	6.52	18.8015	0.0222084	20	108.143	7.14924	7.14924	1	0.1	7.04924
327	0	0	0.05	89.9926	115.342	25.3493	0	0	0.02	89.9704	96.5104	6.54	18.8315	0.0222084	20	108.263	7.07924	7.07924	1	0.1	6.97924
328	0	0	0.05	89.9926	115.392	25.3993	0	0	0.02	89.9704	96.5304	6.56	18.8615	0.0222084	20	108.383	7.00924	7.00924	1	0.1	6.90924
329	0	0	0.05	89.9926	115.442	25.4493	0	0	0.02	89.9704	96.5504	6.58	18.8915	0.0222084	20	108.503	6.93924	6.93924	1	0.1	6.83924
330	0	0	0.05	89.9926	115.492	25.4993	0	0	0.02	89.9704	96.5704	6.6	18.9215	0.0222084	20	108.623	6.86924	6.86924	1	0.1	6.76924
331	0	0	0.05	89.9926	115.542	25.5493	0	0	0.02	89.9704	96.5904	6.62	18.9515	0.0222084	20	108.743	6.79924	6.79924	1	0.1	6.69924
332	0	0	0.05	89.9926	115.592	25.5993	0	0	0.02	89.9704	96.6104	6.64	18.9815	0.0222084	20	108.863	6.72924	6.72924	1	0.1	6.62924
333	0	0	0.05	89.9926	115.642	25.6493	0	0	0.02	89.9704	96.6304	6.66	19.0115	0.0222084	20	108.983	6.65924	6.65924	1	0.1	6.55924
334	0	0	0.05	89.9926	115.692	25.6993	0	0	0.02	89.9704	96.6504	6.68	19.0415	0.0222084	20	109.103	6.58924	6.58924	1	0.1	6.48924
335	0	0	0.05	89.9926	115.742	25.7493	0	0	0.02	89.9704	96.6704	6.7	19.0715	0.0222084	20	109.223	6.51924	6.51924	1	0.1	6.41924
336	0	0	0.05	89.9926	115.792	25.7993	0	0	0.02	89.9704	96.6904	6.72	19.1015	0.0222084	20	109.343	6.44924	6.44924	1	0.1	6.34924
337	0	0	0.05	89.9926	115.842	25.8493	0	0	0.02	89.9704	96.7104	6.74	19.1315	0.0222084	20	109.463	6.37924	6.37924	1	0.1	6.27924
338	0	0	0.05	89.9926	115.892	25.8993	0	0	0.02	89.9704	96.7304	6.76	19.1615	0.0222084	20	109.583	6.30924	6.30924	1	0.1	6.20924
339	0	0	0.05	89.9926	115.942	25.9493	0	0	0.02	89.9704	96.7504	6.78	19.1915	0.0222084	20	109.703	6.23924	6.23924	1	0.1	6.13924
340	0	0	0.05	89.9926	115.992	25.9993	0	0	0.02	89.9704	96.7704	6.8	19.2215	0.0222084	20	109.823	6.16924	6.16924	1	0.1	6.06924
341	0	0	0.05	89.9926	116.042	26.0493	0	0	0.02	89.9704	96.7904	6.82	19.2515	0.0222084	20	109.943	6.09924	6.09924	1	0.1	5.99924
342	0	0	0.05	89.9926	116.092	26.0993	0	0	0.02	89.9704	96.8104	6.84	19.2815	0.0222084	20	110.063	6.02924	6.02924	1	0.1	5.92924
343	0	0	0.05	89.9926	116.142	26.1493	0	0	0.02	89.9704	96.8304	6.86	19.3115	0.0222084	20	110.183	5.95924	5.95924	1	0.1	5.85924
344	0	0	0.05	89.9926	116.192	26.1993	0	0	0.02	89.9704	96.8504	6.88	19.3415	0.0222084	20	110.303	5.88924	5.88924	1	0.1	5.78924
345	0	0	0.05	89.9926	116.242	26.2493	0	0	0.02	89.9704	96.8704	6.9	19.3715	0.0222084	20	110.423	5.81924	5.81924	1	0.1	5.71924
346	0	0	0.05	89.9926	116.292	26.2993	0	0	0.02	89.9704	96.8904	6.92	19.4015	0.0222084	20	110.543	5.74924	5.74924	1	0.1	5.64924
347	0	0	0.05	89.9926	116.342	26.3493	0	0	0.02	89.9704	96.9104	6.94	19.4315	0.0222084	20	110.663	5.67924	5.67924	1	0.1	5.57924
348	0	0	0.05	89.9926	116.392	26.3993	0	0	0.02	89.9704	96.9304	6.96	19.4615	0.0222084	20	110.783	5.60924	5.60924	1	0.1	5.50924
349	0	0	0.05	89.9926	116.442	26.4493	0	0	0.02	89.9704	96.9504	6.98	19.4915	0.0222084	20	110.903	5.53924	5.53924	1	0.1	5.43924
350	0	0	0.05	89.9926	116.492	26.4993	0	0	0.02	89.9704	96.9704	7	19.5215	0.0222084	20	111.023	5.46924	5.46924	1	0.1	5.36924
351	0	0	0.05	89.9926	116.542	26.5493	0	0	0.02	89.9704	96.9904	7.02	19.5515	0.0222084	20	111.143	5.39924	5.39924	1	0.1	5.29924
352	0	0	0.05	89.9926	116.592	26.5993	0	0	0.02	89.9704	97.0104	7.04	19.5815	0.0222084	20	111.263	5.32924	5.32924	1	0.1	5.22924
353	0	0	0.05	89.9926	116.642	26.6493	0	0	0.02	89.9704	97.0304	7.06	19.6115	0.0222084	20	111.383	5.25924	5.25924	1	0.1	5.15924
354	0	0	0.05	89.9926	116.692	26.6993	0	0	0.02	89.9704	97.0504	7.08	19.6415	0.0222084	20	111.503	5.18924	5.18924	1	0.1	5.08924
355	0	0	0.05	89.9926	116.742	26.7493	0	0	0.02	89.9704	97.0704	7.1	19.6715	0.0222084	20	111.623	5.11924	5.11924	1	0.1	5.01924
356	0	0	0.05	89.9926	116.792	26.7993	0	0	0.02	89.9704	97.0904	7.12	19.7015	0.0222084	20	111.743	5.04924	5.04924	1	0.1	4.94924
357	0	0	0.05	89.9926	116.842	26.8493	0	0	0.02	89.9704	97.1104	7.14	19.7315	0.0222084	20	111.863	4.97924	4.97924	1	0.1	4.87924
358	0	0	0.05	89.9926	116.892	26.8993	0	0	0.02	89.9704	97.1304	7.16	19.7615	0.0222084	20	111.983	4.90924	4.90924	1	0.1	4.80924
359	0	0	0.05	89.9926	116.942	26.9493	0	0	0.02	89.9704	97.1504	7.18	19.7915	0.0222084	20	112.103	4.83924	4.83924	1	0.1	4.73924
360	0	0	0.05	89.9926	116.992	26.9993	0	0	0.02	89.9704	97.1704	7.2	19.8215	0.0222084	20	112.223	4.76924	4.76924	1	0.1	4.66924
361	0	0	0.05	89.9926	117.042	27.0493	0	0	0.02	89.9704	97.1904	7.22	19.8515	0.0222084	20	112.343	4.69924	4.69924	1	0.1	4.59924
362	0	0	0.05	89.9926	117.092	27.0993	0	0	0.02	89.9704	97.2104	7.24	19.8815	0.0222084	20	112.463	4.62924	4.62924	1	0.1	4.52924
363	0	0	0.05	89.9926	117.142	27.1493	0	0	0.02	89.9704	97.2304	7.26	19.9115	0.0222084	20	112.583	4.55924	4.55924	1	0.1	4.45924
364	0	0	0.05	89.9926	117.192	27.1993	0	0	0.02	89.9704	97.2504	7.28	19.9415	0.0222084	20	112.703	4.48924	4.48924	1	0.1	4.38924
365	0	0	0.05	89.9926	117.242	27.2493	0	0	0.02	89.9704	97.2704	7.3	19.9715	0.0222084	20	112.823	4.41924	4.41924	1	0.1	4.31924
366	0	0	0.05	89.9926	117.292	27.2993	0	0	0.02	89.9704	97.2904	7.32	20.0015	0.0222084	20	112.943	4.34924	4.34924	1	0.1	4.24924
367	0	0	0.05	89.9926	117.342	27.3493	0	0	0.02	89.9704	97.3104	7.34	20.0315	0.0222084	20	113.063	4.27924	4.27924	1	0.1	4.17924
368	0	0	0.05	89.9926	117.392	27.3993	0	0	0.02	89.9704	97.3304	7.36	20.0615	0.0222084	20	113.183	4.20924	4.20924	1	0.1	4.10924
369	0	0	0.05	89.9926	117.442	27.4493	0	0	0.02	89.9704	97.3504	7.38	20.0915	0.0222084	20	113.303	4.13924	4.13924	1	0.1	4.03924
370	0	0	0.05	89.9926	117.492	27.4993	0	0	0.02	89.9704	97.3704	7.4	20.1215	0.0222084	20	113.423	4.06924	4.06924	1	0.1	3.96924
371	0	0	0.05	89.9926	117.542	27.5493	0	0	0.02	89.9704	97.3904	7.42	20.1515	0.0222084	20	113.543	3.99924	3.99924	1	0.1	3.89924
372	0	0	0.05	89.9926	117.592	27.5993	0	0	0.02	89.9704	97.4104	7.44	20.1815	0.0222084	20	113.663	3.92924	3.92924	1	0.1	3.82924
373	0	0	0.05	89.9926	117.642	27.6493	0	0	0.02	89.9704	97.4304	7.46	20.2115	0.0222084	20	113.783	3.85924	3.85924	1	0.1	3.75924
374	0	0	0.05	89.9926	117.692	27.6993	0	0	0.02	89.9704	97.4504	7.48	20.2415	0.0222084	20	113.903	3.78924	3.78924	1	0.1	3.68924
375	0	0	0.05	89.9926	117.742	27.7493	0	0	0.02	89.9704	97.4704	7.5	20.2715	0.0222084	20	114.023	3.71924	3.71924	1	0.1	3.61924
376	0	0	0.05	89.9926	117.792	27.7993	0	0	0.02	89.9704	97.4904	7.52	20.3015	0.0222084	20	114.143	3.64924	3.64924	1	0.1	3.54924
377	0	0	0.05	89.9926	117.842	27.8493	0	0	0.02	89.9704	97.5104	7.54	20.3315	0.0222084	20	114.263	3.57924	3.57924	1	0.1	3.47924
378	0	0	0.05	89.9926	117.892	27.8993	0	0	0.02	89.9704	97.5304	7.56	20.3615	0.0222084	20	114.383	3.50924	3.50924	1	0.1	3.40924
379	0	0	0.05	89.9926	117.942	27.9493	0	0	0.02	89.9704	97.5504	7.58	20.3915	0.0222084	20	114.503	3.43924	3.43924	1	0.1	3.33924
380	0	0	0.05	89.9926	117.992	27.9993	0	0	0.02	89.9704	97.5704	7.6	20.4215	0.0222084	20	114.623	3.36924	3.36924	1	0.1	3.26924
381	0	0	0.05	89.9926	118.042	28.0493	0	0	0.02	89.9704	97.5904	7.62	20.4515	0.0222084	20	114.743	3.29924	3.29924	1	0.1	3.19924
382	0	0	0.05	89.9926	118.092	28.0993	0	0	0.02	89.9704	97.6104	7.64	20.4815	0.0222084	20	114.863	3.22924	3.22924	1	0.1	3.12924
383	0	0	0.05	89.9926	118.142	28.1493	0	0	0.02	89.9704	97.6304	7.66	20.5115	0.0222084	20	114.983	3.15924	3.15924	1	0.1	3.05924
384	0	0	0.05	89.9926	118.192	28.1993	0	0	0.02	89.9704	97.6504	7.68	20.5415	0.0222084	20	115.103	3.08924	3.08924	1	0.1	2.98924
385	0	0	0.05	89.9926	118.242	28.2493	0	0	0.02	89.9704	97.6704	7.7	20.5715	0.0222084	20	115.223	3.01924	3.01924	1	0.1	2.91924
386	0	0	0.05	89.9926	118.292	28.2993	0	0	0.02	89.9704	97.6904	7.72	20.6015	0.0222084	20	115.343	2.94924	2.94924	1	0.1	2.84924
387	0	0	0.05	89.9926	118.342	28.3493	0	0	0.02	89.9704	97.7104	7.74	20.6315	0.0222084	20	115.463	2.87924	2.87924	1	0.1	2.77924
388	0	0	0.05	89.9926	118.392	28.3993	0	0	0.02	89.9704	97.7304	7.76	20.6615	0.0222084	20	115.583	2.80924	2.80924	1	0.1	2.70924
389	0	0	0.05	89.9926	118.442	28.4493	0	0	0.02	89.9704	97.7504	7.78	20.6915	0.0222084	20	115.703	2.73924	2.73924	1	0.1	2.63924
390	0	0	0.05	89.9926	118.492	28.4993	0	0	0.02	89.9704	97.7704	7.8	20.7215	0.0222084	20	115.823	2.66924	2.66924	1	0.1	2.56924
391	0	0	0.05	89.9926	118.542	28.5493	0	0	0.02	89.9704	97.7904	7.82	20.7515	0.0222084	20	115.943	2.59924	2.59924	1	0.1	2.49924
392	0	0	0.05	89.9926	118.592	28.5993	0	0	0.02	89.9704	97.8104	7.84	20.7815	0.0222084	20	116.063	2.52924	2.52924	1	0.1	2.42924
393	0	0	0.05	89.9926	118.642	28.6493	0	0	0.02	89.9704	97.8304	7.86	20.8115	0.0222084	20	116.183	2.45924	2.45924	1	0.1	2.35924
394	0	0	0.05	89.9926	118.692	28.6993	0	0	0.02	89.9704	97.8504	7.88	20.8415	0.0222084	20	116.303	2.38924	2.38924	1	0.1	2.28924
395	0	0	0.05	89.9926	118.742	28.7493	0	0	0.02	89.9704	97.8704	7.9	20.8715	0.0222084	20	116.423	2.31924	2.31924	1	0.1	2.21924
396	0	0	0.05	89.9926	118.792	28.7993	0	0	0.02	89.9704	97.8904	7.92	20.9015	0.0222084	20	116.543	2.24924	2.24924	1	0.1	2.14924
397	0	0	0.05	89.9926	118.842	28.8493	0	0	0.02	89.9704	97.9104	7.94	20.9315	0.0222084	20	116.663	2.17924	2.17924	1	0.1	2.07924
398	0	0	0.05	89.9926	118.892	28.8993	0	0	0.02	89.9704	97.9304	7.96	20.9615	0.0222084	20	116.783	2.10924	2.10924	1	0.1	2.00924
399	0	0	0.05	89.9926	118.942	28.9493	0	0	0.02	89.9704	97.9504	7.98	20.9915	0.0222084	20	116.903	2.03924	2.03924	1	0.1	1.93924
400	0	0	0.05	89.9926	118.992	28.9993	0	0	0.02	89.9704	97.9704	8	21.0215	0.0222084	20	117.023	1.96924	1.96924	1	0.1	1.86924
401	0.5	0.022203	0.0744233	90.0148	119.066	29.0515	0	0	0.02	89.9704	97.9904	8.02	21.0759	0.0444114	20	117.143	1.92366	1.92366	1	0.1	1.82366
402	0.5	0.044384	0.0988224	90.0592	119.165	29.1059	0	0	0.02	89.9704	98.0104	8.04	21.1547	0.0887954	20	117.263	1.90249	1.90249	1	0.1	1.80249
403	0.5	0.0665212	0.123173	90.1257	119.288	29.1626	0	0	0.02	89.9704	98.0304	8.06	21.2579	0.155317	20	117.383	1.90566	1.90566	1	0.1	1.80566
404	0.5	0.0885928	0.147452	90.2143	119.436	29.2214	0	0	0.02	89.9704	98.0504	8.08	21.3853	0.243909	20	117.503	1.93311	1.93311	1	0.1	1.83311
405	0.5	0.110577	0.171635	90.3249	119.607	29.2825	0	0	0.02	89.9704	98.0704	8.1	21.537	0.354486	20	117.623	1.98475	1.98475	1	0.1	1.88475
406	0.5	0.132452	0.195697	90.4573	119.803	29.3457	0	0	0.02	89.9704	98.0904	8.12	21.7127	0.486939	20	117.743	2.06044	2.06044	1	0.1	1.96044
407	0.5	0.154196	0.219616	90.6115	120.023	29.4112	0	0	0.02	89.9704	98.1104	8.14	21.9123	0.641135	20	117.863	2.16006	2.16006	1	0.1	2.06006
408	0.5	0.175789	0.243367	90.7873	120.266	29.4787	0	0	0.02	89.9704	98.1304	8.16	22.1357	0.816923	20	117.983	2.28343	2.28343	1	0.1	2.18343
409	0.5	0.197207	0.266928	90.9845	120.533	29.5485	0	0	0.02	89.9704	98.1504	8.18	22.3826	1.01413	20	118.103	2.43035	2.43035	1	0.1	2.33035
410	0.5	0.218431	0.290274	91.203	120.823	29.6203	0	0	0.02	89.9704	98.1704	8.2	22.6529	1.23256	20	118.223	2.60063	2.60063	1	0.1	2.50063
411	0.5	0.23944	0.313384	91.4424	121.137	29.6942	0	0	0.02	89.9704	98.1904	8.22	22.9462	1.472	20	118.343	2.79401	2.79401	1	0.1	2.69401
412	0.5	0.260212	0.336233	91.7026	121.473	29.7703	0	0	0.02	89.9704	98.2104	8.24	23.2625	1.73221	20	118.463	3.01024	3.01024	1	0.1	2.91024
413	0.5	0.280727	0.3588	91.9833	121.832	29.8483	0	0	0.02	89.9704	98.2304	8.26	23.6013	2.01294	0	118.583	3.24904	2.91024	1	0.1	2.81024
414	0.5	0.300966	0.381062	92.2843	122.213	29.9284	0	0	0.02	89.9704	98.2504	8.28	23.9623	2.31391	0	118.703	3.51011	2.81024	1	0.1	2.71024
415	0.5	0.320907	0.402998	92.6052	122.616	30.0105	0	0	0.02	89.9704	98.2704	8.3	24.3453	2.63481	0	118.823	3.7931	2.71024	1	0.1	2.61024
416	0.5	0.340532	0.424585	92.9457	123.04	30.0946	0	0	0.02	89.9704	98.2904	8.32	24.7499	2.97535	0	118.943	4.09769	2.61024	1	0.1	2.51024
417	0.5	0.35982	0.445802	93.3056	123.486	30.1806	0	0	0.02	89.9704	98.3104	8.34	25.1757	3.33517	0	119.063	4.42349	2.51024	1	0.1	2.41024
418	0.5	0.378754	0.466629	93.6843	123.953	30.2684	0	0	0.02	89.9704	98.3304	8.36	25.6223	3.71392	0	119.183	4.77012	2.41024	1	0.1	2.31024
418	0.5	0.378754	0.466629	94.0631	124.419	30.3563	0	0	0.02	89.9704	98.3504	8.38	26.069	4.09267	0	119.303	5.11675	2.31024	1	0.1	2.21024
420	0.5	0.415481	0.507029	94.4785	124.926	30.4479	0	0	0.02	89.9704	98.3704	8.4	26.556	4.50815	0	119.423	5.50378	2.21024	1	0.1	2.11024
421	0.5	0.433238	0.526562	94.9118	125.453	30.5412	0	0	0.02	89.9704	98.3904	8.42	27.0626	4.94139	0	119.543	5.91034	2.11024	1	0.1	2.01024
422	0.5	0.450568	0.545625	95.3623	125.999	30.6362	0	0	0.02	89.9704	98.4104	8.44	27.5882	5.39196	0	119.663	6.33597	2.01024	1	0.1	1.91024
423	0.5	0.467454	0.564199	95.8298	126.563	30.733	0	0	0.02	89.9704	98.4304	8.46	28.1324	5.85941	0	119.783	6.78017	1.91024	1	0.1	1.81024
424	0.5	0.483878	0.582266	96.3137	127.145	30.8314	0	0	0.02	89.9704	98.4504	8.48	28.6947	6.34329	0	119.903	7.24243	1.81024	1	0.1	1.71024
425	0.5	0.499824	0.599807	96.8135	127.745	30.9314	0	0	0.02	89.9704	98.4704	8.5	29.2745	6.84312	0	120.023	7.72224	1.71024	1	0.1	1.61024
426	0.5	0.515278	0.616805	97.3288	128.362	31.0329	0	0	0.02	89.9704	98.4904	8.52	29.8713	7.35839	0	120.143	8.21904	1.61024	1	0.1	1.51024
427	0.5	0.530222	0.633244	97.859	128.995	31.1359	0	0	0.02	89.9704	98.5104	8.54	30.4845	7.88862	0	120.263	8.73229	1.51024	1	0.1	1.41024
428	0.5	0.544644	0.649108	98.4036	129.644	31.2404	0	0	0.02	89.9704	98.5304	8.56	31.1136	8.43326	0	120.383	9.2614	1.41024	1	0.1	1.31024
429	0.5	0.558528	0.66438	98.9622	130.308	31.3462	0	0	0.02	89.9704	98.5504	8.58	31.758	8.99179	0	120.503	9.80578	1.31024	1	0.1	1.21024
430	0.5	0.57186	0.679046	99.534	130.987	31.4534	0	0	0.02	89.9704	98.5704	8.6	32.4171	9.56365	0	120.623	10.3648	1.21024	1	0.1	1.11024
431	0.5	0.584629	0.693092	100.119	131.681	31.5619	0	0	0.02	89.9704	98.5904	8.62	33.0901	10.1483	0	120.743	10.9379	1.11024	1	0.1	1.01024
432	0.5	0.59682	0.706502	100.715	132.387	31.6715	0	0	0.02	89.9704	98.6104	8.64	33.7766	10.7451	0	120.863	11.5244	1.01024	1	0.1	0.910245
433	0.5	0.608423	0.719265	101.324	133.106	31.7824	0	0	0.02	89.9704	98.6304	8.66	34.4759	11.3535	0	120.983	12.1237	0.910245	1	0.1	0.810245
434	0.5	0.619425	0.731367	101.943	133.838	31.8943	0	0	0.02	89.9704	98.6504	8.68	35.1873	11.9729	0	121.103	12.735	0.810245	1	0.1	0.710245
435	0.5	0.629815	0.742797	102.573	134.58	32.0073	0	0	0.02	89.9704	98.6704	8.7	35.9101	12.6028	0	121.223	13.3578	0.710245	1	0.1	0.610245
436	0.5	0.639585	0.753543	103.213	135.334	32.1213	0	0	0.02	89.9704	98.6904	8.72	36.6436	13.2423	0	121.343	13.9914	0.610245	1	0.1	0.510245
437	0.5	0.648723	0.763595	103.861	136.098	32.2361	0	0	0.02	89.9704	98.7104	8.74	37.3872	13.8911	0	121.463	14.635	0.510245	1	0.1	0.410245
438	0.5	0.65722	0.772942	104.519	136.871	32.3519	0	0	0.02	89.9704	98.7304	8.76	38.1402	14.5483	0	121.583	15.2879	0.410245	1	0.1	0.310245
439	0.5	0.665069	0.781576	105.184	137.652	32.4684	0	0	0.02	89.9704	98.7504	8.78	38.9017	15.2134	0	121.703	15.9495	0.310245	1	0.1	0.210245
440	0.5	0.672262	0.789488	105.856	138.442	32.5856	0	0	0.02	89.9704	98.7704	8.8	39.6712	15.8856	0	121.823	16.619	0.210245	1	0.1	0.110245
441	0.5	0.678792	0.796671	106.535	139.238	32.7035	0	0	0.02	89.9704	98.7904	8.82	40.4479	16.5644	0	121.943	17.2957	0.110245	1	0.1	0.010245
442	0.5	0.684651	0.803116	107.219	140.041	32.8219	0	0	0.02	89.9704	98.8104	8.84	41.231	17.2491	0	122.063	17.9788	0.010245	0	0.010245	0
443	0.5	0.689835	0.808818	107.909	140.85	32.9409	0	0	0.02	89.9704	98.8304	8.86	42.0198	17.9389	0	122.093	18.7574	0	0	0	0
444	0.5	0.694338	0.813772	108.604	141.664	33.0604	0	0	0.02	89.9704	98.8504	8.88	42.8136	18.6332	0	122.113	19.5511	0	0	0	0
445	0.5	0.698156	0.817971	109.302	142.482	33.1802	0	0	0.02	89.9704	98.8704	8.9	43.6116	19.3314	0	122.133	20.3491	0	0	0	0
446	0.5	0.701285	0.821413	110.003	143.303	33.3003	0	0	0.02	89.9704	98.8904	8.92	44.413	20.0327	0	122.153	21.1505	0	0	0	0
447	0.5	0.703721	0.824093	110.707	144.127	33.4207	0	0	0.02	89.9704	98.9104	8.94	45.2171	20.7364	0	122.173	21.9546	0	0	0	0
448	0.5	0.705464	0.82601	111.412	144.953	33.5412	0	0	0.02	89.9704	98.9304	8.96	46.0231	21.4419	0	122.193	22.7606	0	0	0	0
449	0.5	0.70651	0.827161	112.119	145.781	33.6619	0	0	0.02	89.9704	98.9504	8.98	46.8302	22.1484	0	122.213	23.5678	0	0	0	0
450	0.5	0.706858	0.827544	112.826	146.608	33.7826	0	0	0.02	89.9704	98.9704	9	47.6378	22.8552	0	122.233	24.3753	0	0	0	0
451	0.5	0.70651	0.827161	113.532	147.435	33.9032	0	0	0.02	89.9704	98.9904	9.02	48.4449	23.5617	0	122.253	25.1825	0	0	0	0
452	0.5	0.705464	0.82601	114.238	148.261	34.0238	0	0	0.02	89.9704	99.0104	9.04	49.251	24.2672	0	122.273	25.9885	0	0	0	0
453	0.5	0.703721	0.824093	114.941	149.085	34.1441	0	0	0.02	89.9704	99.0304	9.06	50.0551	24.9709	0	122.293	26.7926	0	0	0	0
454	0.5	0.701285	0.821413	115.643	149.907	34.2643	0	0	0.02	89.9704	99.0504	9.08	50.8565	25.6722	0	122.313	27.594	0	0	0	0
455	0.5	0.698156	0.817971	116.341	150.725	34.3841	0	0	0.02	89.9704	99.0704	9.1	51.6544	26.3704	0	122.333	28.392	0	0	0	0
456	0.5	0.694338	0.813772	117.035	151.539	34.5035	0	0	0.02	89.9704	99.0904	9.12	52.4482	27.0647	0	122.353	29.1857	0	0	0	0
457	0.5	0.689835	0.808818	117.725	152.347	34.6225	0	0	0.02	89.9704	99.1104	9.14	53.237	27.7545	0	122.373	29.9746	0	0	0	0
458	0.5	0.684651	0.803116	118.41	153.151	34.741	0	0	0.02	89.9704	99.1304	9.16	54.0201	28.4392	0	122.393	30.7577	0	0	0	0
459	0.5	0.678792	0.796671	119.088	153.947	34.8588	0	0	0.02	89.9704	99.1504	9.18	54.7968	29.118	0	122.413	31.5343	0	0	0	0
460	0.5	0.672262	0.789488	119.761	154.737	34.9761	0	0	0.02	89.9704	99.1704	9.2	55.5663	29.7902	0	122.433	32.3038	0	0	0	0
461	0.5	0.665069	0.781576	120.426	155.518	35.0926	0	0	0.02	89.9704	99.1904	9.22	56.3279	30.4553	0	122.453	33.0654	0	0	0	0
462	0.5	0.65722	0.772942	121.083	156.291	35.2083	0	0	0.02	89.9704	99.2104	9.24	57.0808	31.1125	0	122.473	33.8183	0	0	0	0
463	0.5	0.648723	0.763595	121.732	157.055	35.3232	0	0	0.02	89.9704	99.2304	9.26	57.8244	31.7613	0	122.493	34.5619	0	0	0	0
464	0.5	0.639585	0.753543	122.371	157.808	35.4371	0	0	0.02	89.9704	99.2504	9.28	58.558	32.4008	0	122.513	35.2955	0	0	0	0
465	0.5	0.629815	0.742797	123.001	158.551	35.5501	0	0	0.02	89.9704	99.2704	9.3	59.2808	33.0307	0	122.533	36.0183	0	0	0	0
466	0.5	0.619425	0.731367	123.62	159.283	35.662	0	0	0.02	89.9704	99.2904	9.32	59.9921	33.6501	0	122.553	36.7296	0	0	0	0
467	0.5	0.608423	0.719265	124.229	160.002	35.7729	0	0	0.02	89.9704	99.3104	9.34	60.6914	34.2585	0	122.573	37.4289	0	0	0	0
468	0.5	0.59682	0.706502	124.826	160.708	35.8826	0	0	0.02	89.9704	99.3304	9.36	61.3779	34.8553	0	122.593	38.1154	0	0	0	0
469	0.5	0.584629	0.693092	125.41	161.401	35.991	0	0	0.02	89.9704	99.3504	9.38	62.051	35.4399	0	122.613	38.7885	0	0	0	0
470	0.5	0.57186	0.679046	125.982	162.08	36.0982	0	0	0.02	89.9704	99.3704	9.4	62.71	36.0118	0	122.633	39.4476	0	0	0	0
471	0.5	0.558528	0.66438	126.541	162.745	36.2041	0	0	0.02	89.9704	99.3904	9.42	63.3544	36.5703	0	122.653	40.0919	0	0	0	0
472	0.5	0.544644	0.649108	127.085	163.394	36.3085	0	0	0.02	89.9704	99.4104	9.44	63.9835	37.115	0	122.673	40.721	0	0	0	0
473	0.5	0.530222	0.633244	127.616	164.027	36.4116	0	0	0.02	89.9704	99.4304	9.46	64.5968	37.6452	0	122.693	41.3343	0	0	0	0
474	0.5	0.515278	0.616805	128.131	164.644	36.5131	0	0	0.02	89.9704	99.4504	9.48	65.1936	38.1605	0	122.713	41.9311	0	0	0	0
475	0.5	0.499824	0.599807	128.631	165.244	36.6131	0	0	0.02	89.9704	99.4704	9.5	65.7734	38.6603	0	122.733	42.5109	0	0	0	0
476	0.5	0.483878	0.582266	129.115	165.826	36.7115	0	0	0.02	89.9704	99.4904	9.52	66.3356	39.1442	0	122.753	43.0732	0	0	0	0
477	0.5	0.467454	0.564199	129.582	166.39	36.8082	0	0	0.02	89.9704	99.5104	9.54	66.8798	39.6116	0	122.773	43.6174	0	0	0	0
478	0.5	0.450568	0.545625	130.033	166.936	36.9033	0	0	0.02	89.9704	99.5304	9.56	67.4055	40.0622	0	122.793	44.143	0	0	0	0
479	0.5	0.433238	0.526562	130.466	167.462	36.9966	0	0	0.02	89.9704	99.5504	9.58	67.912	40.4954	0	122.813	44.6496	0	0	0	0
480	0.5	0.415481	0.507029	130.881	167.969	37.0881	0	0	0.02	89.9704	99.5704	9.6	68.3991	40.9109	0	122.833	45.1366	0	0	0	0
481	0.5	0.397313	0.487045	131.279	168.456	37.1779	0	0	0.02	89.9704	99.5904	9.62	68.8661	41.3082	0	122.853	45.6036	0	0	0	0
482	0.5	0.378754	0.466629	131.657	168.923	37.2657	0	0	0.02	89.9704	99.6104	9.64	69.3127	41.687	0	122.873	46.0503	0	0	0	0
483	0.5	0.35982	0.445802	132.017	169.369	37.3517	0	0	0.02	89.9704	99.6304	9.66	69.7385	42.0468	0	122.893	46.4761	0	0	0	0
484	0.5	0.340532	0.424585	132.358	169.794	37.4358	0	0	0.02	89.9704	99.6504	9.68	70.1431	42.3873	0	122.913	46.8806	0	0	0	0
485	0.5	0.320907	0.402998	132.679	170.197	37.5179	0	0	0.02	89.9704	99.6704	9.7	70.5261	42.7082	0	122.933	47.2636	0	0	0	0
486	0.5	0.300966	0.381062	132.98	170.578	37.598	0	0	0.02	89.9704	99.6904	9.72	70.8872	43.0092	0	122.953	47.6247	0	0	0	0
487	0.5	0.280727	0.3588	133.26	170.936	37.676	0	0	0.02	89.9704	99.7104	9.74	71.226	43.2899	0	122.973	47.9635	0	0	0	0
488	0.5	0.260212	0.336233	133.521	171.273	37.7521	0	0	0.02	89.9704	99.7304	9.76	71.5422	43.5502	0	122.993	48.2797	0	0	0	0
489	0.5	0.23944	0.313384	133.76	171.586	37.826	0	0	0.02	89.9704	99.7504	9.78	71.8356	43.7896	0	123.013	48.5731	0	0	0	0
490	0.5	0.218431	0.290274	133.978	171.876	37.8978	0	0	0.02	89.9704	99.7704	9.8	72.1059	44.008	0	123.033	48.8434	0	0	0	0
491	0.5	0.197207	0.266928	134.176	172.143	37.9676	0	0	0.02	89.9704	99.7904	9.82	72.3528	44.2052	0	123.053	49.0903	0	0	0	0
492	0.5	0.175789	0.243367	134.351	172.387	38.0351	0	0	0.02	89.9704	99.8104	9.84	72.5762	44.381	0	123.073	49.3137	0	0	0	0
493	0.5	0.154196	0.219616	134.506	172.606	38.1006	0	0	0.02	89.9704	99.8304	9.86	72.7758	44.5352	0	123.093	49.5133	0	0	0	0
494	0.5	0.132452	0.195697	134.638	172.802	38.1638	0	0	0.02	89.9704	99.8504	9.88	72.9515	44.6677	0	123.113	49.689	0	0	0	0
495	0.5	0.110577	0.171635	134.749	172.973	38.2249	0	0	0.02	89.9704	99.8704	9.9	73.1031	44.7782	0	123.133	49.8406	0	0	0	0
496	0.5	0.0885928	0.147452	134.837	173.121	38.2837	0	0	0.02	89.9704	99.8904	9.92	73.2306	44.8668	0	123.153	49.9681	0	0	0	0
497	0.5	0.0665212	0.123173	134.904	173.244	38.3404	0	0	0.02	89.9704	99.9104	9.94	73.3337	44.9334	0	123.173	50.0713	0	0	0	0
498	0.5	0.044384	0.0988224	134.948	173.343	38.3948	0	0	0.02	89.9704	99.9304	9.96	73.4126	44.9777	0	123.193	50.1501	0	0	0	0
499	0.5	0.022203	0.0744233	134.97	173.417	38.447	0	0	0.02	89.9704	99.9504	9.98	73.467	44.9999	0	123.213	50.2045	0	0	0	0
500	0	0	0.05	134.97	173.467	38.497	0	0	0.02	89.9704	99.9704	10	73.497	44.9999	0	123.233	50.2345	0	0	0	0
501	0	0	0.05	134.97	173.517	38.547	0	0	0.02	89.9704	99.9904	10.02	73.527	44.9999	0	123.253	50.2645	0	0	0	0
502	0	0	0.05	134.97	173.567	38.597	0	0	0.02	89.9704	100.01	10.04	73.557	44.9999	0	123.273	50.2945	0	0	0	0
503	0	0	0.05	134.97	173.617	38.647	0	0	0.02	89.9704	100.03	10.06	73.587	44.9999	0	123.293	50.3245	0	0	0	0
504	0	0	0.05	134.97	173.667	38.697	0	0	0.02	89.9704	100.05	10.08	73.617	44.9999	0	123.313	50.3545	0	0	0	0
505	0	0	0.05	134.97	173.717	38.747	0	0	0.02	89.9704	100.07	10.1	73.647	44.9999	0	123.333	50.3845	0	0	0	0
506	0	0	0.05	134.97	173.767	38.797	0	0	0.02	89.9704	100.09	10.12	73.677	44.9999	0	123.353	50.4145	0	0	0	0
507	0	0	0.05	134.97	173.817	38.847	0	0	0.02	89.9704	100.11	10.14	73.707	44.9999	0	123.373	50.4445	0	0	0	0
508	0	0	0.05	134.97	173.867	38.897	0	0	0.02	89.9704	100.13	10.16	73.737	44.9999	0	123.393	50.4745	0	0	0	0
509	0	0	0.05	134.97	173.917	38.947	0	0	0.02	89.9704	100.15	10.18	73.767	44.9999	0	123.413	50.5045	0	0	0	0
510	0	0	0.05	134.97	173.967	38.997	0	0	0.02	89.9704	100.17	10.2	73.797	44.9999	0	123.433	50.5345	0	0	0	0
511	0	0	0.05	134.97	174.017	39.047	0	0	0.02	89.9704	100.19	10.22	73.827	44.9999	0	123.453	50.5645	0	0	0	0
512	0	0	0.05	134.97	174.067	39.097	0	0	0.02	89.9704	100.21	10.24	73.857	44.9999	0	123.473	50.5945	0	0	0	0
513	0	0	0.05	134.97	174.117	39.147	0	0	0.02	89.9704	100.23	10.26	73.887	44.9999	0	123.493	50.6245	0	0	0	0
514	0	0	0.05	134.97	174.167	39.197	0	0	0.02	89.9704	100.25	10.28	73.917	44.9999	0	123.513	50.6545	0	0	0	0
515	0	0	0.05	134.97	174.217	39.247	0	0	0.02	89.9704	100.27	10.3	73.947	44.9999	0	123.533	50.6845	0	0	0	0
516	0	0	0.05	134.97	174.267	39.297	0	0	0.02	89.9704	100.29	10.32	73.977	44.9999	0	123.553	50.7145	0	0	0	0
517	0	0	0.05	134.97	174.317	39.347	0	0	0.02	89.9704	100.31	10.34	74.007	44.9999	0	123.573	50.7445	0	0	0	0
518	0	0	0.05	134.97	174.367	39.397	0	0	0.02	89.9704	100.33	10.36	74.037	44.9999	0	123.593	50.7745	0	0	0	0
519	0	0	0.05	134.97	174.417	39.447	0	0	0.02	89.9704	100.35	10.38	74.067	44.9999	0	123.613	50.8045	0	0	0	0
520	0	0	0.05	134.97	174.467	39.497	0	0	0.02	89.9704	100.37	10.4	74.097	44.9999	0	123.633	50.8345	0	0	0	0
521	0	0	0.05	134.97	174.517	39.547	0	0	0.02	89.9704	100.39	10.42	74.127	44.9999	0	123.653	50.8645	0	0	0	0
522	0	0	0.05	134.97	174.567	39.597	0	0	0.02	89.9704	100.41	10.44	74.157	44.9999	0	123.673	50.8945	0	0	0	0
523	0	0	0.05	134.97	174.617	39.647	0	0	0.02	89.9704	100.43	10.46	74.187	44.9999	0	123.693	50.9245	0	0	0	0
524	0	0	0.05	134.97	174.667	39.697	0	0	0.02	89.9704	100.45	10.48	74.217	44.9999	0	123.713	50.9545	0	0	0	0
525	0	0	0.05	134.97	174.717	39.747	0	0	0.02	89.9704	100.47	10.5	74.247	44.9999	0	123.733	50.9845	0	0	0	0
526	0	0	0.05	134.97	174.767	39.797	0	0	0.02	89.9704	100.49	10.52	74.277	44.9999	0	123.753	51.0145	0	0	0	0
527	0	0	0.05	134.97	174.817	39.847	0	0	0.02	89.9704	100.51	10.54	74.307	44.9999	0	123.773	51.0445	0	0	0	0
528	0	0	0.05	134.97	174.867	39.897	0	0	0.02	89.9704	100.53	10.56	74.337	44.9999	0	123.793	51.0745	0	0	0	0
529	0	0	0.05	134.97	174.917	39.947	0	0	0.02	89.9704	100.55	10.58	74.367	44.9999	0	123.813	51.1045	0	0	0	0
530	0	0	0.05	134.97	174.967	39.997	0	0	0.02	89.9704	100.57	10.6	74.397	44.9999	0	123.833	51.1345	0	0	0	0
531	0	0	0.05	134.97	175.017	40.047	0	0	0.02	89.9704	100.59	10.62	74.427	44.9999	0	123.853	51.1645	0	0	0	0
532	0	0	0.05	134.97	175.067	40.097	0	0	0.02	89.9704	100.61	10.64	74.457	44.9999	0	123.873	51.1945	0	0	0	0
533	0	0	0.05	134.97	175.117	40.147	0	0	0.02	89.9704	100.63	10.66	74.487	44.9999	0	123.893	51.2245	0	0	0	0
534	0	0	0.05	134.97	175.167	40.197	0	0	0.02	89.9704	100.65	10.68	74.517	44.9999	0	123.913	51.2545	0	0	0	0
535	0	0	0.05	134.97	175.217	40.247	0	0	0.02	89.9704	100.67	10.7	74.547	44.9999	0	123.933	51.2845	0	0	0	0
536	0	0	0.05	134.97	175.267	40.297	0	0	0.02	89.9704	100.69	10.72	74.577	44.9999	0	123.953	51.3145	0	0	0	0
537	0	0	0.05	134.97	175.317	40.347	0	0	0.02	89.9704	100.71	10.74	74.607	44.9999	0	123.973	51.3445	0	0	0	0
538	0	0	0.05	134.97	175.367	40.397	0	0	0.02	89.9704	100.73	10.76	74.637	44.9999	0	123.993	51.3745	0	0	0	0
539	0	0	0.05	134.97	175.417	40.447	0	0	0.02	89.9704	100.75	10.78	74.667	44.9999	0	124.013	51.4045	0	0	0	0
540	0	0	0.05	134.97	175.467	40.497	0	0	0.02	89.9704	100.77	10.8	74.697	44.9999	0	124.033	51.4345	0	0	0	0
541	0	0	0.05	134.97	175.517	40.547	0	0	0.02	89.9704	100.79	10.82	74.727	44.9999	0	124.053	51.4645	0	0	0	0
542	0	0	0.05	134.97	175.567	40.597	0	0	0.02	89.9704	100.81	10.84	74.757	44.9999	0	124.073	51.4945	0	0	0	0
543	0	0	0.05	134.97	175.617	40.647	0	0	0.02	89.9704	100.83	10.86	74.787	44.9999	0	124.093	51.5245	0	0	0	0
544	0	0	0.05	134.97	175.667	40.697	0	0	0.02	89.9704	100.85	10.88	74.817	44.9999	0	124.113	51.5545	0	0	0	0
545	0	0	0.05	134.97	175.717	40.747	0	0	0.02	89.9704	100.87	10.9	74.847	44.9999	0	124.133	51.5845	0	0	0	0
546	0	0	0.05	134.97	175.767	40.797	0	0	0.02	89.9704	100.89	10.92	74.877	44.9999	0	124.153	51.6145	0	0	0	0
547	0	0	0.05	134.97	175.817	40.847	0	0	0.02	89.9704	100.91	10.94	74.907	44.9999	0	124.173	51.6445	0	0	0	0
548	0	0	0.05	134.97	175.867	40.897	0	0	0.02	89.9704	100.93	10.96	74.937	44.9999	0	124.193	51.6745	0	0	0	0
549	0	0	0.05	134.97	175.917	40.947	0	0	0.02	89.9704	100.95	10.98	74.967	44.9999	0	124.213	51.7045	0	0	0	0
550	0	0	0.05	134.97	175.967	40.997	0	0	0.02	89.9704	100.97	11	74.997	44.9999	0	124.233	51.7345	0	0	0	0
551	0	0	0.05	134.97	176.017	41.047	0	0	0.02	89.9704	100.99	11.02	75.027	44.9999	0	124.253	51.7645	0	0	0	0
552	0	0	0.05	134.97	176.067	41.097	0	0	0.02	89.9704	101.01	11.04	75.057	44.9999	0	124.273	51.7945	0	0	0	0
553	0	0	0.05	134.97	176.117	41.147	0	0	0.02	89.9704	101.03	11.06	75.087	44.9999	0	124.293	51.8245	0	0	0	0
554	0	0	0.05	134.97	176.167	41.197	0	0	0.02	89.9704	101.05	11.08	75.117	44.9999	0	124.313	51.8545	0	0	0	0
555	0	0	0.05	134.97	176.217	41.247	0	0	0.02	89.9704	101.07	11.1	75.147	44.9999	0	124.333	51.8845	0	0	0	0
556	0	0	0.05	134.97	176.267	41.297	0	0	0.02	89.9704	101.09	11.12	75.177	44.9999	0	124.353	51.9145	0	0	0	0
557	0	0	0.05	134.97	176.317	41.347	0	0	0.02	89.9704	101.11	11.14	75.207	44.9999	0	124.373	51.9445	0	0	0	0
558	0	0	0.05	134.97	176.367	41.397	0	0	0.02	89.9704	101.13	11.16	75.237	44.9999	0	124.393	51.9745	0	0	0	0
559	0	0	0.05	134.97	176.417	41.447	0	0	0.02	89.9704	101.15	11.18	75.267	44.9999	0	124.413	52.0045	0	0	0	0
560	0	0	0.05	134.97	176.467	41.497	0	0	0.02	89.9704	101.17	11.2	75.297	44.9999	0	124.433	52.0345	0	0	0	0
561	0	0	0.05	134.97	176.517	41.547	0	0	0.02	89.9704	101.19	11.22	75.327	44.9999	0	124.453	52.0645	0	0	0	0
562	0	0	0.05	134.97	176.567	41.597	0	0	0.02	89.9704	101.21	11.24	75.357	44.9999	0	124.473	52.0945	0	0	0	0
563	0	0	0.05	134.97	176.617	41.647	0	0	0.02	89.9704	101.23	11.26	75.387	44.9999	0	124.493	52.1245	0	0	0	0
564	0	0	0.05	134.97	176.667	41.697	0	0	0.02	89.9704	101.25	11.28	75.417	44.9999	0	124.513	52.1545	0	0	0	0
565	0	0	0.05	134.97	176.717	41.747	0	0	0.02	89.9704	101.27	11.3	75.447	44.9999	0	124.533	52.1845	0	0	0	0
566	0	0	0.05	134.97	176.767	41.797	0	0	0.02	89.9704	101.29	11.32	75.477	44.9999	0	124.553	52.2145	0	0	0	0
567	0	0	0.05	134.97	176.817	41.847	0	0	0.02	89.9704	101.31	11.34	75.507	44.9999	0	124.573	52.2445	0	0	0	0
568	0	0	0.05	134.97	176.867	41.897	0	0	0.02	89.9704	101.33	11.36	75.537	44.9999	0	124.593	52.2745	0	0	0	0
569	0	0	0.05	134.97	176.917	41.947	0	0	0.02	89.9704	101.35	11.38	75.567	44.9999	0	124.613	52.3045	0	0	0	0
570	0	0	0.05	134.97	176.967	41.997	0	0	0.02	89.9704	101.37	11.4	75.597	44.9999	0	124.633	52.3345	0	0	0	0
571	0	0	0.05	134.97	177.017	42.047	0	0	0.02	89.9704	101.39	11.42	75.627	44.9999	0	124.653	52.3645	0	0	0	0
572	0	0	0.05	134.97	177.067	42.097	0	0	0.02	89.9704	101.41	11.44	75.657	44.9999	0	124.673	52.3945	0	0	0	0
573	0	0	0.05	134.97	177.117	42.147	0	0	0.02	89.9704	101.43	11.46	75.687	44.9999	0	124.693	52.4245	0	0	0	0
574	0	0	0.05	134.97	177.167	42.197	0	0	0.02	89.9704	101.45	11.48	75.717	44.9999	0	124.713	52.4545	0	0	0	0
575	0	0	0.05	134.97	177.217	42.247	0	0	0.02	89.9704	101.47	11.5	75.747	44.9999	0	124.733	52.4845	0	0	0	0
576	0	0	0.05	134.97	177.267	42.297	0	0	0.02	89.9704	101.49	11.52	75.777	44.9999	0	124.753	52.5145	0	0	0	0
577	0	0	0.05	134.97	177.317	42.347	0	0	0.02	89.9704	101.51	11.54	75.807	44.9999	0	124.773	52.5445	0	0	0	0
578	0	0	0.05	134.97	177.367	42.397	0	0	0.02	89.9704	101.53	11.56	75.837	44.9999	0	124.793	52.5745	0	0	0	0
579	0	0	0.05	134.97	177.417	42.447	0	0	0.02	89.9704	101.55	11.58	75.867	44.9999	0	124.813	52.6045	0	0	0	0
580	0	0	0.05	134.97	177.467	42.497	0	0	0.02	89.9704	101.57	11.6	75.897	44.9999	0	124.833	52.6345	0	0	0	0
581	0	0	0.05	134.97	177.517	42.547	0	0	0.02	89.9704	101.59	11.62	75.927	44.9999	0	124.853	52.6645	0	0	0	0
582	0	0	0.05	134.97	177.567	42.597	0	0	0.02	89.9704	101.61	11.64	75.957	44.9999	0	124.873	52.6945	0	0	0	0
583	0	0	0.05	134.97	177.617	42.647	0	0	0.02	89.9704	101.63	11.66	75.987	44.9999	0	124.893	52.7245	0	0	0	0
584	0	0	0.05	134.97	177.667	42.697	0	0	0.02	89.9704	101.65	11.68	76.017	44.9999	0	124.913	52.7545	0	0	0	0
585	0	0	0.05	134.97	177.717	42.747	0	0	0.02	89.9704	101.67	11.7	76.047	44.9999	0	124.933	52.7845	0	0	0	0
586	0	0	0.05	134.97	177.767	42.797	0	0	0.02	89.9704	101.69	11.72	76.077	44.9999	0	124.953	52.8145	0	0	0	0
587	0	0	0.05	134.97	177.817	42.847	0	0	0.02	89.9704	101.71	11.74	76.107	44.9999	0	124.973	52.8445	0	0	0	0
588	0	0	0.05	134.97	177.867	42.897	0	0	0.02	89.9704	101.73	11.76	76.137	44.9999	0	124.993	52.8745	0	0	0	0
589	0	0	0.05	134.97	177.917	42.947	0	0	0.02	89.9704	101.75	11.78	76.167	44.9999	0	125.013	52.9045	0	0	0	0
590	0	0	0.05	134.97	177.967	42.997	0	0	0.02	89.9704	101.77	11.8	76.197	44.9999	0	125.033	52.9345	0	0	0	0
591	0	0	0.05	134.97	178.017	43.047	0	0	0.02	89.9704	101.79	11.82	76.227	44.9999	0	125.053	52.9645	0	0	0	0
592	0	0	0.05	134.97	178.067	43.097	0	0	0.02	89.9704	101.81	11.84	76.257	44.9999	0	125.073	52.9945	0	0	0	0
593	0	0	0.05	134.97	178.117	43.147	0	0	0.02	89.9704	101.83	11.86	76.287	44.9999	0	125.093	53.0245	0	0	0	0
594	0	0	0.05	134.97	178.167	43.197	0	0	0.02	89.9704	101.85	11.88	76.317	44.9999	0	125.113	53.0545	0	0	0	0
595	0	0	0.05	134.97	178.217	43.247	0	0	0.02	89.9704	101.87	11.9	76.347	44.9999	0	125.133	53.0845	0	0	0	0
596	0	0	0.05	134.97	178.267	43.297	0	0	0.02	89.9704	101.89	11.92	76.377	44.9999	0	125.153	53.1145	0	0	0	0
597	0	0	0.05	134.97	178.317	43.347	0	0	0.02	89.9704	101.91	11.94	76.407	44.9999	0	125.173	53.1445	0	0	0	0
598	0	0	0.05	134.97	178.367	43.397	0	0	0.02	89.9704	101.93	11.96	76.437	44.9999	0	125.193	53.1745	0	0	0	0
599	0	0	0.05	134.97	178.417	43.447	0	0	0.02	89.9704	101.95	11.98	76.467	44.9999	0	125.213	53.2045	0	0	0	0
600	0	0	0.05	134.97	178.467	43.497	0	0	0.02	89.9704	101.97	12	76.497	44.9999	0	125.233	53.2345	0	0	0	0
601	0	0	0.05	134.97	178.517	43.547	0	0	0.02	89.9704	101.99	12.02	76.527	44.9999	0	125.253	53.2645	0	0	0	0
602	0	0	0.05	134.97	178.567	43.597	0	0	0.02	89.9704	102.01	12.04	76.557	44.9999	0	125.273	53.2945	0	0	0	0
603	0	0	0.05	134.97	178.617	43.647	0	0	0.02	89.9704	102.03	12.06	76.587	44.9999	0	125.293	53.3245	0	0	0	0
604	0	0	0.05	134.97	178.667	43.697	0	0	0.02	89.9704	102.05	12.08	76.617	44.9999	0	125.313	53.3545	0	0	0	0
605	0	0	0.05	134.97	178.717	43.747	0	0	0.02	89.9704	102.07	12.1	76.647	44.9999	0	125.333	53.3845	0	0	0	0
606	0	0	0.05	134.97	178.767	43.797	0	0	0.02	89.9704	102.09	12.12	76.677	44.9999	0	125.353	53.4145	0	0	0	0
607	0	0	0.05	134.97	178.817	43.847	0	0	0.02	89.9704	102.11	12.14	76.707	44.9999	0	125.373	53.4445	0	0	0	0
608	0	0	0.05	134.97	178.867	43.897	0	0	0.02	89.9704	102.13	12.16	76.737	44.9999	0	125.393	53.4745	0	0	0	0
609	0	0	0.05	134.97	178.917	43.947	0	0	0.02	89.9704	102.15	12.18	76.767	44.9999	0	125.413	53.5045	0	0	0	0
610	0	0	0.05	134.97	178.967	43.997	0	0	0.02	89.9704	102.17	12.2	76.797	44.9999	0	125.433	53.5345	0	0	0	0
611	0	0	0.05	134.97	179.017	44.047	0	0	0.02	89.9704	102.19	12.22	76.827	44.9999	0	125.453	53.5645	0	0	0	0
612	0	0	0.05	134.97	179.067	44.097	0	0	0.02	89.9704	102.21	12.24	76.857	44.9999	0	125.473	53.5945	0	0	0	0
613	0	0	0.05	134.97	179.117	44.147	0	0	0.02	89.9704	102.23	12.26	76.887	44.9999	0	125.493	53.6245	0	0	0	0
614	0	0	0.05	134.97	179.167	44.197	0	0	0.02	89.9704	102.25	12.28	76.917	44.9999	0	125.513	53.6545	0	0	0	0
615	0	0	0.05	134.97	179.217	44.247	0	0	0.02	89.9704	102.27	12.3	76.947	44.9999	0	125.533	53.6845	0	0	0	0
616	0	0	0.05	134.97	179.267	44.297	0	0	0.02	89.9704	102.29	12.32	76.977	44.9999	0	125.553	53.7145	0	0	0	0
617	0	0	0.05	134.97	179.317	44.347	0	0	0.02	89.9704	102.31	12.34	77.007	44.9999	0	125.573	53.7445	0	0	0	0
618	0	0	0.05	134.97	179.367	44.397	0	0	0.02	89.9704	102.33	12.36	77.037	44.9999	0	125.593	53.7745	0	0	0	0
619	0	0	0.05	134.97	179.417	44.447	0	0	0.02	89.9704	102.35	12.38	77.067	44.9999	0	125.613	53.8045	0	0	0	0
620	0	0	0.05	134.97	179.467	44.497	0	0	0.02	89.9704	102.37	12.4	77.097	44.9999	0	125.633	53.8345	0	0	0	0
621	0	0	0.05	134.97	179.517	44.547	0	0	0.02	89.9704	102.39	12.42	77.127	44.9999	0	125.653	53.8645	0	0	0	0
622	0	0	0.05	134.97	179.567	44.597	0	0	0.02	89.9704	102.41	12.44	77.157	44.9999	0	125.673	53.8945	0	0	0	0
623	0	0	0.05	134.97	179.617	44.647	0	0	0.02	89.9704	102.43	12.46	77.187	44.9999	0	125.693	53.9245	0	0	0	0
624	0	0	0.05	134.97	179.667	44.697	0	0	0.02	89.9704	102.45	12.48	77.217	44.9999	0	125.713	53.9545	0	0	0	0
625	0	0	0.05	134.97	179.717	44.747	0	0	0.02	89.9704	102.47	12.5	77.247	44.9999	0	125.733	53.9845	0	0	0	0
626	0	0	0.05	134.97	179.767	44.797	0	0	0.02	89.9704	102.49	12.52	77.277	44.9999	0	125.753	54.0145	0	0	0	0
627	0	0	0.05	134.97	179.817	44.847	0	0	0.02	89.9704	102.51	12.54	77.307	44.9999	0	125.773	54.0445	0	0	0	0
628	0	0	0.05	134.97	179.867	44.897	0	0	0.02	89.9704	102.53	12.56	77.337	44.9999	0	125.793	54.0745	0	0	0	0
629	0	0	0.05	134.97	179.917	44.947	0	0	0.02	89.9704	102.55	12.58	77.367	44.9999	0	125.813	54.1045	0	0	0	0
630	0	0	0.05	134.97	179.967	44.997	0	0	0.02	89.9704	102.57	12.6	77.397	44.9999	0	125.833	54.1345	0	0	0	0
631	0	0	0.05	134.97	180.017	45.047	0	0	0.02	89.9704	102.59	12.62	77.427	44.9999	0	125.853	54.1645	0	0	0	0
632	0	0	0.05	134.97	180.067	45.097	0	0	0.02	89.9704	102.61	12.64	77.457	44.9999	0	125.873	54.1945	0	0	0	0
633	0	0	0.05	134.97	180.117	45.147	0	0	0.02	89.9704	102.63	12.66	77.487	44.9999	0	125.893	54.2245	0	0	0	0
634	0	0	0.05	134.97	180.167	45.197	0	0	0.02	89.9704	102.65	12.68	77.517	44.9999	0	125.913	54.2545	0	0	0	0
635	0	0	0.05	134.97	180.217	45.247	0	0	0.02	89.9704	102.67	12.7	77.547	44.9999	0	125.933	54.2845	0	0	0	0
636	0	0	0.05	134.97	180.267	45.297	0	0	0.02	89.9704	102.69	12.72	77.577	44.9999	0	125.953	54.3145	0	0	0	0
637	0	0	0.05	134.97	180.317	45.347	0	0	0.02	89.9704	102.71	12.74	77.607	44.9999	0	125.973	54.3445	0	0	0	0
638	0	0	0.05	134.97	180.367	45.397	0	0	0.02	89.9704	102.73	12.76	77.637	44.9999	0	125.993	54.3745	0	0	0	0
639	0	0	0.05	134.97	180.417	45.447	0	0	0.02	89.9704	102.75	12.78	77.667	44.9999	0	126.013	54.4045	0	0	0	0
640	0	0	0.05	134.97	180.467	45.497	0	0	0.02	89.9704	102.77	12.8	77.697	44.9999	0	126.033	54.4345	0	0	0	0
641	0	0	0.05	134.97	180.517	45.547	0	0	0.02	89.9704	102.79	12.82	77.727	44.9999	0	126.053	54.4645	0	0	0	0
642	0	0	0.05	134.97	180.567	45.597	0	0	0.02	89.9704	102.81	12.84	77.757	44.9999	0	126.073	54.4945	0	0	0	0
643	0	0	0.05	134.97	180.617	45.647	0	0	0.02	89.9704	102.83	12.86	77.787	44.9999	0	126.093	54.5245	0	0	0	0
644	0	0	0.05	134.97	180.667	45.697	0	0	0.02	89.9704	102.85	12.88	77.817	44.9999	0	126.113	54.5545	0	0	0	0
645	0	0	0.05	134.97	180.717	45.747	0	0	0.02	89.9704	102.87	12.9	77.847	44.9999	0	126.133	54.5845	0	0	0	0
646	0	0	0.05	134.97	180.767	45.797	0	0	0.02	89.9704	102.89	12.92	77.877	44.9999	0	126.153	54.6145	0	0	0	0
647	0	0	0.05	134.97	180.817	45.847	0	0	0.02	89.9704	102.91	12.94	77.907	44.9999	0	126.173	54.6445	0	0	0	0
648	0	0	0.05	134.97	180.867	45.897	0	0	0.02	89.9704	102.93	12.96	77.937	44.9999	0	126.193	54.6745	0	0	0	0
649	0	0	0.05	134.97	180.917	45.947	0	0	0.02	89.9704	102.95	12.98	77.967	44.9999	0	126.213	54.7045	0	0	0	0
650	0	0	0.05	134.97	180.967	45.997	0	0	0.02	89.9704	102.97	13	77.997	44.9999	0	126.233	54.7345	0	0	0	0
651	0	0	0.05	134.97	181.017	46.047	0	0	0.02	89.9704	102.99	13.02	78.027	44.9999	0	126.253	54.7645	0	0	0	0
652	0	0	0.05	134.97	181.067	46.097	0	0	0.02	89.9704	103.01	13.04	78.057	44.9999	0	126.273	54.7945	0	0	0	0
653	0	0	0.05	134.97	181.117	46.147	0	0	0.02	89.9704	103.03	13.06	78.087	44.9999	0	126.293	54.8245	0	0	0	0
654	0	0	0.05	134.97	181.167	46.197	0	0	0.02	89.9704	103.05	13.08	78.117	44.9999	0	126.313	54.8545	0	0	0	0
655	0	0	0.05	134.97	181.217	46.247	0	0	0.02	89.9704	103.07	13.1	78.147	44.9999	0	126.333	54.8845	0	0	0	0
656	0	0	0.05	134.97	181.267	46.297	0	0	0.02	89.9704	103.09	13.12	78.177	44.9999	0	126.353	54.9145	0	0	0	0
657	0	0	0.05	134.97	181.317	46.347	0	0	0.02	89.9704	103.11	13.14	78.207	44.9999	0	126.373	54.9445	0	0	0	0
658	0	0	0.05	134.97	181.367	46.397	0	0	0.02	89.9704	103.13	13.16	78.237	44.9999	0	126.393	54.9745	0	0	0	0
659	0	0	0.05	134.97	181.417	46.447	0	0	0.02	89.9704	103.15	13.18	78.267	44.9999	0	126.413	55.0045	0	0	0	0
660	0	0	0.05	134.97	181.467	46.497	0	0	0.02	89.9704	103.17	13.2	78.297	44.9999	0	126.433	55.0345	0	0	0	0
661	0	0	0.05	134.97	181.517	46.547	0	0	0.02	89.9704	103.19	13.22	78.327	44.9999	0	126.453	55.0645	0	0	0	0
662	0	0	0.05	134.97	181.567	46.597	0	0	0.02	89.9704	103.21	13.24	78.357	44.9999	0	126.473	55.0945	0	0	0	0
663	0	0	0.05	134.97	181.617	46.647	0	0	0.02	89.9704	103.23	13.26	78.387	44.9999	0	126.493	55.1245	0	0	0	0
664	0	0	0.05	134.97	181.667	46.697	0	0	0.02	89.9704	103.25	13.28	78.417	44.9999	0	126.513	55.1545	0	0	0	0
665	0	0	0.05	134.97	181.717	46.747	0	0	0.02	89.9704	103.27	13.3	78.447	44.9999	0	126.533	55.1845	0	0	0	0
666	0	0	0.05	134.97	181.767	46.797	0	0	0.02	89.9704	103.29	13.32	78.477	44.9999	0	126.553	55.2145	0	0	0	0
667	0	0	0.05	134.97	181.817	46.847	0	0	0.02	89.9704	103.31	13.34	78.507	44.9999	0	126.573	55.2445	0	0	0	0
668	0	0	0.05	134.97	181.867	46.897	0	0	0.02	89.9704	103.33	13.36	78.537	44.9999	0	126.593	55.2745	0	0	0	0
669	0	0	0.05	134.97	181.917	46.947	0	0	0.02	89.9704	103.35	13.38	78.567	44.9999	0	126.613	55.3045	0	0	0	0
670	0	0	0.05	134.97	181.967	46.997	0	0	0.02	89.9704	103.37	13.4	78.597	44.9999	0	126.633	55.3345	0	0	0	0
671	0	0	0.05	134.97	182.017	47.047	0	0	0.02	89.9704	103.39	13.42	78.627	44.9999	0	126.653	55.3645	0	0	0	0
672	0	0	0.05	134.97	182.067	47.097	0	0	0.02	89.9704	103.41	13.44	78.657	44.9999	0	126.673	55.3945	0	0	0	0
673	0	0	0.05	134.97	182.117	47.147	0	0	0.02	89.9704	103.43	13.46	78.687	44.9999	0	126.693	55.4245	0	0	0	0
674	0	0	0.05	134.97	182.167	47.197	0	0	0.02	89.9704	103.45	13.48	78.717	44.9999	0	126.713	55.4545	0	0	0	0
675	0	0	0.05	134.97	182.217	47.247	0	0	0.02	89.9704	103.47	13.5	78.747	44.9999	0	126.733	55.4845	0	0	0	0
676	0	0	0.05	134.97	182.267	47.297	0	0	0.02	89.9704	103.49	13.52	78.777	44.9999	0	126.753	55.5145	0	0	0	0
677	0	0	0.05	134.97	182.317	47.347	0	0	0.02	89.9704	103.51	13.54	78.807	44.9999	0	126.773	55.5445	0	0	0	0
678	0	0	0.05	134.97	182.367	47.397	0	0	0.02	89.9704	103.53	13.56	78.837	44.9999	0	126.793	55.5745	0	0	0	0
679	0	0	0.05	134.97	182.417	47.447	0	0	0.02	89.9704	103.55	13.58	78.867	44.9999	0	126.813	55.6045	0	0	0	0
680	0	0	0.05	134.97	182.467	47.497	0	0	0.02	89.9704	103.57	13.6	78.897	44.9999	0	126.833	55.6345	0	0	0	0
681	0	0	0.05	134.97	182.517	47.547	0	0	0.02	89.9704	103.59	13.62	78.927	44.9999	0	126.853	55.6645	0	0	0	0
682	0	0	0.05	134.97	182.567	47.597	0	0	0.02	89.9704	103.61	13.64	78.957	44.9999	0	126.873	55.6945	0	0	0	0
683	0	0	0.05	134.97	182.617	47.647	0	0	0.02	89.9704	103.63	13.66	78.987	44.9999	0	126.893	55.7245	0	0	0	0
684	0	0	0.05	134.97	182.667	47.697	0	0	0.02	89.9704	103.65	13.68	79.017	44.9999	0	126.913	55.7545	0	0	0	0
685	0	0	0.05	134.97	182.717	47.747	0	0	0.02	89.9704	103.67	13.7	79.047	44.9999	0	126.933	55.7845	0	0	0	0
686	0	0	0.05	134.97	182.767	47.797	0	0	0.02	89.9704	103.69	13.72	79.077	44.9999	0	126.953	55.8145	0	0	0	0
687	0	0	0.05	134.97	182.817	47.847	0	0	0.02	89.9704	103.71	13.74	79.107	44.9999	0	126.973	55.8445	0	0	0	0
688	0	0	0.05	134.97	182.867	47.897	0	0	0.02	89.9704	103.73	13.76	79.137	44.9999	0	126.993	55.8745	0	0	0	0
689	0	0	0.05	134.97	182.917	47.947	0	0	0.02	89.9704	103.75	13.78	79.167	44.9999	0	127.013	55.9045	0	0	0	0
690	0	0	0.05	134.97	182.967	47.997	0	0	0.02	89.9704	103.77	13.8	79.197	44.9999	0	127.033	55.9345	0	0	0	0
691	0	0	0.05	134.97	183.017	48.047	0	0	0.02	89.9704	103.79	13.82	79.227	44.9999	0	127.053	55.9645	0	0	0	0
692	0	0	0.05	134.97	183.067	48.097	0	0	0.02	89.9704	103.81	13.84	79.257	44.9999	0	127.073	55.9945	0	0	0	0
693	0	0	0.05	134.97	183.117	48.147	0	0	0.02	89.9704	103.83	13.86	79.287	44.9999	0	127.093	56.0245	0	0	0	0
694	0	0	0.05	134.97	183.167	48.197	0	0	0.02	89.9704	103.85	13.88	79.317	44.9999	0	127.113	56.0545	0	0	0	0
695	0	0	0.05	134.97	183.217	48.247	0	0	0.02	89.9704	103.87	13.9	79.347	44.9999	0	127.133	56.0845	0	0	0	0
696	0	0	0.05	134.97	183.267	48.297	0	0	0.02	89.9704	103.89	13.92	79.377	44.9999	0	127.153	56.1145	0	0	0	0
697	0	0	0.05	134.97	183.317	48.347	0	0	0.02	89.9704	103.91	13.94	79.407	44.9999	0	127.173	56.1445	0	0	0	0
698	0	0	0.05	134.97	183.367	48.397	0	0	0.02	89.9704	103.93	13.96	79.437	44.9999	0	127.193	56.1745	0	0	0	0
699	0	0	0.05	134.97	183.417	48.447	0	0	0.02	89.9704	103.95	13.98	79.467	44.9999	0	127.213	56.2045	0	0	0	0
700	0	0	0.05	134.97	183.467	48.497	0	0	0.02	89.9704	103.97	14	79.497	44.9999	0	127.233	56.2345	0	0	0	0
701	0.5	-0.022203	0.0255767	134.948	183.493	48.5448	0	0	0.02	89.9704	103.99	14.02	79.5026	44.9777	0	127.253	56.2401	0	0	0	0
702	0.5	-0.044384	0.0011776	134.904	183.494	48.5904	0	0	0.02	89.9704	104.01	14.04	79.4837	44.9334	0	127.273	56.2213	0	0	0	0
703	0.5	-0.0665212	-0.0231734	134.837	183.471	48.6337	0	0	0.02	89.9704	104.03	14.06	79.4406	44.8668	0	127.293	56.1781	0	0	0	0
704	0.5	-0.0885928	-0.0474521	134.749	183.423	48.6749	0	0	0.02	89.9704	104.05	14.08	79.3731	44.7782	0	127.313	56.1106	0	0	0	0
705	0.5	-0.110577	-0.0716347	134.638	183.352	48.7138	0	0	0.02	89.9704	104.07	14.1	79.2815	44.6677	0	127.333	56.019	0	0	0	0
706	0.5	-0.132452	-0.0956973	134.506	183.256	48.7506	0	0	0.02	89.9704	104.09	14.12	79.1658	44.5352	0	127.353	55.9033	0	0	0	0
707	0.5	-0.154196	-0.119616	134.351	183.137	48.7851	0	0	0.02	89.9704	104.11	14.14	79.0262	44.381	0	127.373	55.7637	0	0	0	0
708	0.5	-0.175789	-0.143367	134.176	182.993	48.8176	0	0	0.02	89.9704	104.13	14.16	78.8628	44.2052	0	127.393	55.6003	0	0	0	0
709	0.5	-0.197207	-0.166928	133.978	182.826	48.8478	0	0	0.02	89.9704	104.15	14.18	78.6759	44.008	0	127.413	55.4134	0	0	0	0
710	0.5	-0.218431	-0.190274	133.76	182.636	48.876	0	0	0.02	89.9704	104.17	14.2	78.4656	43.7896	0	127.433	55.2031	0	0	0	0
711	0.5	-0.23944	-0.213384	133.521	182.423	48.9021	0	0	0.02	89.9704	104.19	14.22	78.2322	43.5502	0	127.453	54.9697	0	0	0	0
712	0.5	-0.260212	-0.236233	133.26	182.186	48.926	0	0	0.02	89.9704	104.21	14.24	77.976	43.2899	0	127.473	54.7135	0	0	0	0
713	0.5	-0.280727	-0.2588	132.98	181.928	48.948	0	0	0.02	89.9704	104.23	14.26	77.6972	43.0092	0	127.493	54.4347	0	0	0	0
714	0.5	-0.300966	-0.281062	132.679	181.647	48.9679	0	0	0.02	89.9704	104.25	14.28	77.3961	42.7082	0	127.513	54.1336	0	0	0	0
715	0.5	-0.320907	-0.302998	132.358	181.344	48.9858	0	0	0.02	89.9704	104.27	14.3	77.0731	42.3873	0	127.533	53.8106	0	0	0	0
716	0.5	-0.340532	-0.324585	132.017	181.019	49.0017	0	0	0.02	89.9704	104.29	14.32	76.7285	42.0468	0	127.553	53.4661	0	0	0	0
717	0.5	-0.35982	-0.345802	131.657	180.673	49.0157	0	0	0.02	89.9704	104.31	14.34	76.3627	41.687	0	127.573	53.1003	0	0	0	0
718	0.5	-0.378754	-0.366629	131.279	180.306	49.0279	0	0	0.02	89.9704	104.33	14.36	75.9761	41.3082	0	127.593	52.7136	0	0	0	0
718	0.5	-0.378754	-0.366629	130.9	179.94	49.04	0	0	0.02	89.9704	104.35	14.38	75.5895	40.9295	0	127.613	52.327	0	0	0	0
720	0.5	-0.415481	-0.407029	130.484	179.533	49.0484	0	0	0.02	89.9704	104.37	14.4	75.1624	40.514	0	127.633	51.9	0	0	0	0
721	0.5	-0.433238	-0.426562	130.051	179.106	49.0551	0	0	0.02	89.9704	104.39	14.42	74.7159	40.0808	0	127.653	51.4534	0	0	0	0
722	0.5	-0.450568	-0.445625	129.601	178.661	49.0601	0	0	0.02	89.9704	104.41	14.44	74.2503	39.6302	0	127.673	50.9878	0	0	0	0
723	0.5	-0.467454	-0.464199	129.133	178.196	49.0633	0	0	0.02	89.9704	104.43	14.46	73.7661	39.1627	0	127.693	50.5036	0	0	0	0
724	0.5	-0.483878	-0.482266	128.649	177.714	49.0649	0	0	0.02	89.9704	104.45	14.48	73.2638	38.6789	0	127.713	50.0013	0	0	0	0
725	0.5	-0.499824	-0.499807	128.149	177.214	49.0649	0	0	0.02	89.9704	104.47	14.5	72.744	38.179	0	127.733	49.4815	0	0	0	0
726	0.5	-0.515278	-0.516805	127.634	176.698	49.0634	0	0	0.02	89.9704	104.49	14.52	72.2072	37.6638	0	127.753	48.9447	0	0	0	0
727	0.5	-0.530222	-0.533244	127.104	176.164	49.0604	0	0	0.02	89.9704	104.51	14.54	71.6539	37.1335	0	127.773	48.3915	0	0	0	0
728	0.5	-0.544644	-0.549108	126.559	175.615	49.0559	0	0	0.02	89.9704	104.53	14.56	71.0848	36.5889	0	127.793	47.8224	0	0	0	0
729	0.5	-0.558528	-0.56438	126.001	175.051	49.0501	0	0	0.02	89.9704	104.55	14.58	70.5004	36.0304	0	127.813	47.238	0	0	0	0
730	0.5	-0.57186	-0.579046	125.429	174.472	49.0429	0	0	0.02	89.9704	104.57	14.6	69.9014	35.4585	0	127.833	46.6389	0	0	0	0
731	0.5	-0.584629	-0.593092	124.844	173.879	49.0344	0	0	0.02	89.9704	104.59	14.62	69.2883	34.8739	0	127.853	46.0258	0	0	0	0
732	0.5	-0.59682	-0.606502	124.247	173.272	49.0247	0	0	0.02	89.9704	104.61	14.64	68.6618	34.2771	0	127.873	45.3993	0	0	0	0
733	0.5	-0.608423	-0.619265	123.639	172.653	49.0139	0	0	0.02	89.9704	104.63	14.66	68.0225	33.6686	0	127.893	44.7601	0	0	0	0
734	0.5	-0.619425	-0.631367	123.02	172.022	49.002	0	0	0.02	89.9704	104.65	14.68	67.3712	33.0492	0	127.913	44.1087	0	0	0	0
735	0.5	-0.629815	-0.642797	122.39	171.379	48.989	0	0	0.02	89.9704	104.67	14.7	66.7084	32.4194	0	127.933	43.4459	0	0	0	0
736	0.5	-0.639585	-0.653543	121.75	170.725	48.975	0	0	0.02	89.9704	104.69	14.72	66.0348	31.7798	0	127.953	42.7724	0	0	0	0
737	0.5	-0.648723	-0.663595	121.101	170.062	48.9601	0	0	0.02	89.9704	104.71	14.74	65.3512	31.1311	0	127.973	42.0888	0	0	0	0
738	0.5	-0.65722	-0.672942	120.444	169.389	48.9444	0	0	0.02	89.9704	104.73	14.76	64.6583	30.4739	0	127.993	41.3958	0	0	0	0
739	0.5	-0.665069	-0.681576	119.779	168.707	48.9279	0	0	0.02	89.9704	104.75	14.78	63.9567	29.8088	0	128.013	40.6942	0	0	0	0
740	0.5	-0.672262	-0.689488	119.107	168.018	48.9107	0	0	0.02	89.9704	104.77	14.8	63.2472	29.1365	0	128.033	39.9848	0	0	0	0
741	0.5	-0.678792	-0.696671	118.428	167.321	48.8928	0	0	0.02	89.9704	104.79	14.82	62.5306	28.4577	0	128.053	39.2681	0	0	0	0
742	0.5	-0.684651	-0.703116	117.743	166.618	48.8743	0	0	0.02	89.9704	104.81	14.84	61.8074	27.7731	0	128.073	38.545	0	0	0	0
743	0.5	-0.689835	-0.708818	117.054	165.909	48.8554	0	0	0.02	89.9704	104.83	14.86	61.0786	27.0833	0	128.093	37.8162	0	0	0	0
744	0.5	-0.694338	-0.713772	116.359	165.195	48.8359	0	0	0.02	89.9704	104.85	14.88	60.3449	26.3889	0	128.113	37.0824	0	0	0	0
745	0.5	-0.698156	-0.717971	115.661	164.477	48.8161	0	0	0.02	89.9704	104.87	14.9	59.6069	25.6908	0	128.133	36.3444	0	0	0	0
746	0.5	-0.701285	-0.721413	114.96	163.756	48.796	0	0	0.02	89.9704	104.89	14.92	58.8655	24.9895	0	128.153	35.603	0	0	0	0
747	0.5	-0.703721	-0.724093	114.256	163.032	48.7756	0	0	0.02	89.9704	104.91	14.94	58.1214	24.2858	0	128.173	34.8589	0	0	0	0
748	0.5	-0.705464	-0.72601	113.551	162.306	48.7551	0	0	0.02	89.9704	104.93	14.96	57.3754	23.5803	0	128.193	34.1129	0	0	0	0
749	0.5	-0.70651	-0.727161	112.844	161.579	48.7344	0	0	0.02	89.9704	104.95	14.98	56.6282	22.8738	0	128.213	33.3657	0	0	0	0
750	0.5	-0.706858	-0.727544	112.137	160.851	48.7137	0	0	0.02	89.9704	104.97	15	55.8807	22.1669	0	128.233	32.6182	0	0	0	0
751	0.5	-0.70651	-0.727161	111.431	160.124	48.6931	0	0	0.02	89.9704	104.99	15.02	55.1335	21.4604	0	128.253	31.871	0	0	0	0
752	0.5	-0.705464	-0.72601	110.725	159.398	48.6725	0	0	0.02	89.9704	105.01	15.04	54.3875	20.755	0	128.273	31.125	0	0	0	0
753	0.5	-0.703721	-0.724093	110.022	158.674	48.6522	0	0	0.02	89.9704	105.03	15.06	53.6434	20.0512	0	128.293	30.3809	0	0	0	0
754	0.5	-0.701285	-0.721413	109.32	157.952	48.632	0	0	0.02	89.9704	105.05	15.08	52.902	19.3499	0	128.313	29.6395	0	0	0	0
755	0.5	-0.698156	-0.717971	108.622	157.234	48.6122	0	0	0.02	89.9704	105.07	15.1	52.164	18.6518	0	128.333	28.9015	0	0	0	0
756	0.5	-0.694338	-0.713772	107.928	156.521	48.5928	0	0	0.02	89.9704	105.09	15.12	51.4302	17.9575	0	128.353	28.1678	0	0	0	0
757	0.5	-0.689835	-0.708818	107.238	155.812	48.5738	0	0	0.02	89.9704	105.11	15.14	50.7014	17.2676	0	128.373	27.4389	0	0	0	0
758	0.5	-0.684651	-0.703116	106.553	155.109	48.5553	0	0	0.02	89.9704	105.13	15.16	49.9783	16.583	0	128.393	26.7158	0	0	0	0
759	0.5	-0.678792	-0.696671	105.875	154.412	48.5375	0	0	0.02	89.9704	105.15	15.18	49.2616	15.9042	0	128.413	25.9992	0	0	0	0
760	0.5	-0.672262	-0.689488	105.202	153.723	48.5202	0	0	0.02	89.9704	105.17	15.2	48.5521	15.2319	0	128.433	25.2897	0	0	0	0
761	0.5	-0.665069	-0.681576	104.537	153.041	48.5037	0	0	0.02	89.9704	105.19	15.22	47.8506	14.5668	0	128.453	24.5881	0	0	0	0
762	0.5	-0.65722	-0.672942	103.88	152.368	48.488	0	0	0.02	89.9704	105.21	15.24	47.1576	13.9096	0	128.473	23.8952	0	0	0	0
763	0.5	-0.648723	-0.663595	103.231	151.704	48.4731	0	0	0.02	89.9704	105.23	15.26	46.474	13.2609	0	128.493	23.2116	0	0	0	0
764	0.5	-0.639585	-0.653543	102.592	151.051	48.4592	0	0	0.02	89.9704	105.25	15.28	45.8005	12.6213	0	128.513	22.538	0	0	0	0
765	0.5	-0.629815	-0.642797	101.962	150.408	48.4462	0	0	0.02	89.9704	105.27	15.3	45.1377	11.9915	0	128.533	21.8752	0	0	0	0
766	0.5	-0.619425	-0.631367	101.342	149.777	48.4342	0	0	0.02	89.9704	105.29	15.32	44.4863	11.3721	0	128.553	21.2239	0	0	0	0
767	0.5	-0.608423	-0.619265	100.734	149.157	48.4234	0	0	0.02	89.9704	105.31	15.34	43.8471	10.7637	0	128.573	20.5846	0	0	0	0
768	0.5	-0.59682	-0.606502	100.137	148.551	48.4137	0	0	0.02	89.9704	105.33	15.36	43.2206	10.1668	0	128.593	19.9581	0	0	0	0
769	0.5	-0.584629	-0.593092	99.5526	147.958	48.4053	0	0	0.02	89.9704	105.35	15.38	42.6075	9.58221	0	128.613	19.345	0	0	0	0
770	0.5	-0.57186	-0.579046	98.9807	147.379	48.3981	0	0	0.02	89.9704	105.37	15.4	42.0084	9.01035	0	128.633	18.7459	0	0	0	0
771	0.5	-0.558528	-0.56438	98.4222	146.814	48.3922	0	0	0.02	89.9704	105.39	15.42	41.424	8.45182	0	128.653	18.1616	0	0	0	0
772	0.5	-0.544644	-0.549108	97.8776	146.265	48.3878	0	0	0.02	89.9704	105.41	15.44	40.8549	7.90718	0	128.673	17.5925	0	0	0	0
773	0.5	-0.530222	-0.533244	97.3473	145.732	48.3847	0	0	0.02	89.9704	105.43	15.46	40.3017	7.37695	0	128.693	17.0392	0	0	0	0
774	0.5	-0.515278	-0.516805	96.8321	145.215	48.3832	0	0	0.02	89.9704	105.45	15.48	39.7649	6.86168	0	128.713	16.5024	0	0	0	0
775	0.5	-0.499824	-0.499807	96.3322	144.715	48.3832	0	0	0.02	89.9704	105.47	15.5	39.2451	6.36185	0	128.733	15.9826	0	0	0	0
776	0.5	-0.483878	-0.482266	95.8484	144.233	48.3848	0	0	0.02	89.9704	105.49	15.52	38.7428	5.87797	0	128.753	15.4803	0	0	0	0
777	0.5	-0.467454	-0.464199	95.3809	143.769	48.3881	0	0	0.02	89.9704	105.51	15.54	38.2586	5.41052	0	128.773	14.9961	0	0	0	0
778	0.5	-0.450568	-0.445625	94.9303	143.323	48.393	0	0	0.02	89.9704	105.53	15.56	37.793	4.95995	0	128.793	14.5305	0	0	0	0
779	0.5	-0.433238	-0.426562	94.4971	142.897	48.3997	0	0	0.02	89.9704	105.55	15.58	37.3464	4.52671	0	128.813	14.0839	0	0	0	0
780	0.5	-0.415481	-0.407029	94.0816	142.49	48.4082	0	0	0.02	89.9704	105.57	15.6	36.9194	4.11123	0	128.833	13.6569	0	0	0	0
781	0.5	-0.397313	-0.387045	93.6843	142.103	48.4184	0	0	0.02	89.9704	105.59	15.62	36.5123	3.71392	0	128.853	13.2499	0	0	0	0
782	0.5	-0.378754	-0.366629	93.3056	141.736	48.4306	0	0	0.02	89.9704	105.61	15.64	36.1257	3.33517	0	128.873	12.8632	0	0	0	0
783	0.5	-0.35982	-0.345802	92.9457	141.39	48.4446	0	0	0.02	89.9704	105.63	15.66	35.7599	2.97535	0	128.893	12.4974	0	0	0	0
784	0.5	-0.340532	-0.324585	92.6052	141.066	48.4605	0	0	0.02	89.9704	105.65	15.68	35.4153	2.63481	0	128.913	12.1529	0	0	0	0
785	0.5	-0.320907	-0.302998	92.2843	140.763	48.4784	0	0	0.02	89.9704	105.67	15.7	35.0923	2.31391	0	128.933	11.8299	0	0	0	0
786	0.5	-0.300966	-0.281062	91.9833	140.482	48.4983	0	0	0.02	89.9704	105.69	15.72	34.7913	2.01294	0	128.953	11.5288	0	0	0	0
787	0.5	-0.280727	-0.2588	91.7026	140.223	48.5203	0	0	0.02	89.9704	105.71	15.74	34.5125	1.73221	20	128.973	11.25	11.25	1	0.1	11.15
788	0.5	-0.260212	-0.236233	91.4424	139.987	48.5442	0	0	0.02	89.9704	105.73	15.76	34.2562	1.472	20	129.093	10.8938	10.8938	1	0.1	10.7938
789	0.5	-0.23944	-0.213384	91.203	139.773	48.5703	0	0	0.02	89.9704	105.75	15.78	34.0229	1.23256	20	129.213	10.5604	10.5604	1	0.1	10.4604
790	0.5	-0.218431	-0.190274	90.9845	139.583	48.5985	0	0	0.02	89.9704	105.77	15.8	33.8126	1.01413	20	129.333	10.2501	10.2501	1	0.1	10.1501
791	0.5	-0.197207	-0.166928	90.7873	139.416	48.6287	0	0	0.02	89.9704	105.79	15.82	33.6257	0.816923	20	129.453	9.96318	9.96318	1	0.1	9.86318
792	0.5	-0.175789	-0.143367	90.6115	139.273	48.6612	0	0	0.02	89.9704	105.81	15.84	33.4623	0.641135	20	129.573	9.69981	9.69981	1	0.1	9.59981
793	0.5	-0.154196	-0.119616	90.4573	139.153	48.6957	0	0	0.02	89.9704	105.83	15.86	33.3227	0.486939	20	129.693	9.4602	9.4602	1	0.1	9.3602
794	0.5	-0.132452	-0.0956973	90.3249	139.057	48.7325	0	0	0.02	89.9704	105.85	15.88	33.207	0.354486	20	129.813	9.2445	9.2445	1	0.1	9.1445
795	0.5	-0.110577	-0.0716347	90.2143	138.986	48.7714	0	0	0.02	89.9704	105.87	15.9	33.1153	0.243909	20	129.933	9.05287	9.05287	1	0.1	8.95287
796	0.5	-0.0885928	-0.0474521	90.1257	138.938	48.8126	0	0	0.02	89.9704	105.89	15.92	33.0479	0.155317	20	130.053	8.88541	8.88541	1	0.1	8.78541
797	0.5	-0.0665212	-0.0231734	90.0592	138.915	48.8559	0	0	0.02	89.9704	105.91	15.94	33.0047	0.0887954	20	130.173	8.74224	8.74224	1	0.1	8.64224
798	0.5	-0.044384	0.0011776	90.0148	138.916	48.9015	0	0	0.02	89.9704	105.93	15.96	32.9859	0.0444114	20	130.293	8.62342	8.62342	1	0.1	8.52342
799	0.5	-0.022203	0.0255767	89.9926	138.942	48.9493	0	0	0.02	89.9704	105.95	15.98	32.9915	0.0222084	20	130.413	8.52899	8.52899	1	0.1	8.42899
800	0	0	0.05	89.9926	138.992	48.9993	0	0	0.02	89.9704	105.97	16	33.0215	0.0222084	20	130.533	8.45899	8.45899	1	0.1	8.35899
801	0	0	0.05	89.9926	139.042	49.0493	0	0	0.02	89.9704	105.99	16.02	33.0515	0.0222084	20	130.653	8.38899	8.38899	1	0.1	8.28899
802	0	0	0.05	89.9926	139.092	49.0993	0	0	0.02	89.9704	106.01	16.04	33.0815	0.0222084	20	130.773	8.31899	8.31899	1	0.1	8.21899
803	0	0	0.05	89.9926	139.142	49.1493	0	0	0.02	89.9704	106.03	16.06	33.1115	0.0222084	20	130.893	8.24899	8.24899	1	0.1	8.14899
804	0	0	0.05	89.9926	139.192	49.1993	0	0	0.02	89.9704	106.05	16.08	33.1415	0.0222084	20	131.013	8.17899	8.17899	1	0.1	8.07899
805	0	0	0.05	89.9926	139.242	49.2493	0	0	0.02	89.9704	106.07	16.1	33.1715	0.0222084	20	131.133	8.10899	8.10899	1	0.1	8.00899
806	0	0	0.05	89.9926	139.292	49.2993	0	0	0.02	89.9704	106.09	16.12	33.2015	0.0222084	20	131.253	8.03899	8.03899	1	0.1	7.93899
807	0	0	0.05	89.9926	139.342	49.3493	0	0	0.02	89.9704	106.11	16.14	33.2315	0.0222084	20	131.373	7.96899	7.96899	1	0.1	7.86899
808	0	0	0.05	89.9926	139.392	49.3993	0	0	0.02	89.9704	106.13	16.16	33.2615	0.0222084	20	131.493	7.89899	7.89899	1	0.1	7.79899
809	0	0	0.05	89.9926	139.442	49.4493	0	0	0.02	89.9704	106.15	16.18	33.2915	0.0222084	20	131.613	7.82899	7.82899	1	0.1	7.72899
810	0	0	0.05	89.9926	139.492	49.4993	0	0	0.02	89.9704	106.17	16.2	33.3215	0.0222084	20	131.733	7.75899	7.75899	1	0.1	7.65899
811	0	0	0.05	89.9926	139.542	49.5493	0	0	0.02	89.9704	106.19	16.22	33.3515	0.0222084	20	131.853	7.68899	7.68899	1	0.1	7.58899
812	0	0	0.05	89.9926	139.592	49.5993	0	0	0.02	89.9704	106.21	16.24	33.3815	0.0222084	20	131.973	7.61899	7.61899	1	0.1	7.51899
813	0	0	0.05	89.9926	139.642	49.6493	0	0	0.02	89.9704	106.23	16.26	33.4115	0.0222084	20	132.093	7.54899	7.54899	1	0.1	7.44899
814	0	0	0.05	89.9926	139.692	49.6993	0	0	0.02	89.9704	106.25	16.28	33.4415	0.0222084	20	132.213	7.47899	7.47899	1	0.1	7.37899
815	0	0	0.05	89.9926	139.742	49.7493	0	0	0.02	89.9704	106.27	16.3	33.4715	0.0222084	20	132.333	7.40899	7.40899	1	0.1	7.30899
816	0	0	0.05	89.9926	139.792	49.7993	0	0	0.02	89.9704	106.29	16.32	33.5015	0.0222084	20	132.453	7.33899	7.33899	1	0.1	7.23899
817	0	0	0.05	89.9926	139.842	49.8493	0	0	0.02	89.9704	106.31	16.34	33.5315	0.0222084	20	132.573	7.26899	7.26899	1	0.1	7.16899
818	0	0	0.05	89.9926	139.892	49.8993	0	0	0.02	89.9704	106.33	16.36	33.5615	0.0222084	20	132.693	7.19899	7.19899	1	0.1	7.09899
819	0	0	0.05	89.9926	139.942	49.9493	0	0	0.02	89.9704	106.35	16.38	33.5915	0.0222084	20	132.813	7.12899	7.12899	1	0.1	7.02899
820	0	0	0.05	89.9926	139.992	49.9993	0	0	0.02	89.9704	106.37	16.4	33.6215	0.0222084	20	132.933	7.05899	7.05899	1	0.1	6.95899
821	0	0	0.05	89.9926	140.042	50.0493	0	0	0.02	89.9704	106.39	16.42	33.6515	0.0222084	20	133.053	6.98899	6.98899	1	0.1	6.88899
822	0	0	0.05	89.9926	140.092	50.0993	0	0	0.02	89.9704	106.41	16.44	33.6815	0.0222084	20	133.173	6.91899	6.91899	1	0.1	6.81899
823	0	0	0.05	89.9926	140.142	50.1493	0	0	0.02	89.9704	106.43	16.46	33.7115	0.0222084	20	133.293	6.84899	6.84899	1	0.1	6.74899
824	0	0	0.05	89.9926	140.192	50.1993	0	0	0.02	89.9704	106.45	16.48	33.7415	0.0222084	20	133.413	6.77899	6.77899	1	0.1	6.67899
825	0	0	0.05	89.9926	140.242	50.2493	0	0	0.02	89.9704	106.47	16.5	33.7715	0.0222084	20	133.533	6.70899	6.70899	1	0.1	6.60899
826	0	0	0.05	89.9926	140.292	50.2993	0	0	0.02	89.9704	106.49	16.52	33.8015	0.0222084	20	133.653	6.63899	6.63899	1	0.1	6.53899
827	0	0	0.05	89.9926	140.342	50.3493	0	0	0.02	89.9704	106.51	16.54	33.8315	0.0222084	20	133.773	6.56899	6.56899	1	0.1	6.46899
828	0	0	0.05	89.9926	140.392	50.3993	0	0	0.02	89.9704	106.53	16.56	33.8615	0.0222084	20	133.893	6.49899	6.49899	1	0.1	6.39899
829	0	0	0.05	89.9926	140.442	50.4493	0	0	0.02	89.9704	106.55	16.58	33.8915	0.0222084	20	134.013	6.42899	6.42899	1	0.1	6.32899
830	0	0	0.05	89.9926	140.492	50.4993	0	0	0.02	89.9704	106.57	16.6	33.9215	0.0222084	20	134.133	6.35899	6.35899	1	0.1	6.25899
831	0	0	0.05	89.9926	140.542	50.5493	0	0	0.02	89.9704	106.59	16.62	33.9515	0.0222084	20	134.253	6.28899	6.28899	1	0.1	6.18899
832	0	0	0.05	89.9926	140.592	50.5993	0	0	0.02	89.9704	106.61	16.64	33.9815	0.0222084	20	134.373	6.21899	6.21899	1	0.1	6.11899
833	0	0	0.05	89.9926	140.642	50.6493	0	0	0.02	89.9704	106.63	16.66	34.0115	0.0222084	20	134.493	6.14899	6.14899	1	0.1	6.04899
834	0	0	0.05	89.9926	140.692	50.6993	0	0	0.02	89.9704	106.65	16.68	34.0415	0.0222084	20	134.613	6.07899	6.07899	1	0.1	5.97899
835	0	0	0.05	89.9926	140.742	50.7493	0	0	0.02	89.9704	106.67	16.7	34.0715	0.0222084	20	134.733	6.00899	6.00899	1	0.1	5.90899
836	0	0	0.05	89.9926	140.792	50.7993	0	0	0.02	89.9704	106.69	16.72	34.1015	0.0222084	20	134.853	5.93899	5.93899	1	0.1	5.83899
837	0	0	0.05	89.9926	140.842	50.8493	0	0	0.02	89.9704	106.71	16.74	34.1315	0.0222084	20	134.973	5.86899	5.86899	1	0.1	5.76899
838	0	0	0.05	89.9926	140.892	50.8993	0	0	0.02	89.9704	106.73	16.76	34.1615	0.0222084	20	135.093	5.79899	5.79899	1	0.1	5.69899
839	0	0	0.05	89.9926	140.942	50.9493	0	0	0.02	89.9704	106.75	16.78	34.1915	0.0222084	20	135.213	5.72899	5.72899	1	0.1	5.62899
840	0	0	0.05	89.9926	140.992	50.9993	0	0	0.02	89.9704	106.77	16.8	34.2215	0.0222084	20	135.333	5.65899	5.65899	1	0.1	5.55899
841	0	0	0.05	89.9926	141.042	51.0493	0	0	0.02	89.9704	106.79	16.82	34.2515	0.0222084	20	135.453	5.58899	5.58899	1	0.1	5.48899
842	0	0	0.05	89.9926	141.092	51.0993	0	0	0.02	89.9704	106.81	16.84	34.2815	0.0222084	20	135.573	5.51899	5.51899	1	0.1	5.41899
843	0	0	0.05	89.9926	141.142	51.1493	0	0	0.02	89.9704	106.83	16.86	34.3115	0.0222084	20	135.693	5.44899	5.44899	1	0.1	5.34899
844	0	0	0.05	89.9926	141.192	51.1993	0	0	0.02	89.9704	106.85	16.88	34.3415	0.0222084	20	135.813	5.37899	5.37899	1	0.1	5.27899
845	0	0	0.05	89.9926	141.242	51.2493	0	0	0.02	89.9704	106.87	16.9	34.3715	0.0222084	20	135.933	5.30899	5.30899	1	0.1	5.20899
846	0	0	0.05	89.9926	141.292	51.2993	0	0	0.02	89.9704	106.89	16.92	34.4015	0.0222084	20	136.053	5.23899	5.23899	1	0.1	5.13899
847	0	0	0.05	89.9926	141.342	51.3493	0	0	0.02	89.9704	106.91	16.94	34.4315	0.0222084	20	136.173	5.16899	5.16899	1	0.1	5.06899
848	0	0	0.05	89.9926	141.392	51.3993	0	0	0.02	89.9704	106.93	16.96	34.4615	0.0222084	20	136.293	5.09899	5.09899	1	0.1	4.99899
849	0	0	0.05	89.9926	141.442	51.4493	0	0	0.02	89.9704	106.95	16.98	34.4915	0.0222084	20	136.413	5.02899	5.02899	1	0.1	4.92899
850	0	0	0.05	89.9926	141.492	51.4993	0	0	0.02	89.9704	106.97	17	34.5215	0.0222084	20	136.533	4.95899	4.95899	1	0.1	4.85899
851	0	0	0.05	89.9926	141.542	51.5493	0	0	0.02	89.9704	106.99	17.02	34.5515	0.0222084	20	136.653	4.88899	4.88899	1	0.1	4.78899
852	0	0	0.05	89.9926	141.592	51.5993	0	0	0.02	89.9704	107.01	17.04	34.5815	0.0222084	20	136.773	4.81899	4.81899	1	0.1	4.71899
853	0	0	0.05	89.9926	141.642	51.6493	0	0	0.02	89.9704	107.03	17.06	34.6115	0.0222084	20	136.893	4.74899	4.74899	1	0.1	4.64899
854	0	0	0.05	89.9926	141.692	51.6993	0	0	0.02	89.9704	107.05	17.08	34.6415	0.0222084	20	137.013	4.67899	4.67899	1	0.1	4.57899
855	0	0	0.05	89.9926	141.742	51.7493	0	0	0.02	89.9704	107.07	17.1	34.6715	0.0222084	20	137.133	4.60899	4.60899	1	0.1	4.50899
856	0	0	0.05	89.9926	141.792	51.7993	0	0	0.02	89.9704	107.09	17.12	34.7015	0.0222084	20	137.253	4.53899	4.53899	1	0.1	4.43899
857	0	0	0.05	89.9926	141.842	51.8493	0	0	0.02	89.9704	107.11	17.14	34.7315	0.0222084	20	137.373	4.46899	4.46899	1	0.1	4.36899
858	0	0	0.05	89.9926	141.892	51.8993	0	0	0.02	89.9704	107.13	17.16	34.7615	0.0222084	20	137.493	4.39899	4.39899	1	0.1	4.29899
859	0	0	0.05	89.9926	141.942	51.9493	0	0	0.02	89.9704	107.15	17.18	34.7915	0.0222084	20	137.613	4.32899	4.32899	1	0.1	4.22899
860	0	0	0.05	89.9926	141.992	51.9993	0	0	0.02	89.9704	107.17	17.2	34.8215	0.0222084	20	137.733	4.25899	4.25899	1	0.1	4.15899
861	0	0	0.05	89.9926	142.042	52.0493	0	0	0.02	89.9704	107.19	17.22	34.8515	0.0222084	20	137.853	4.18899	4.18899	1	0.1	4.08899
862	0	0	0.05	89.9926	142.092	52.0993	0	0	0.02	89.9704	107.21	17.24	34.8815	0.0222084	20	137.973	4.11899	4.11899	1	0.1	4.01899
863	0	0	0.05	89.9926	142.142	52.1493	0	0	0.02	89.9704	107.23	17.26	34.9115	0.0222084	20	138.093	4.04899	4.04899	1	0.1	3.94899
864	0	0	0.05	89.9926	142.192	52.1993	0	0	0.02	89.9704	107.25	17.28	34.9415	0.0222084	20	138.213	3.97899	3.97899	1	0.1	3.87899
865	0	0	0.05	89.9926	142.242	52.2493	0	0	0.02	89.9704	107.27	17.3	34.9715	0.0222084	20	138.333	3.90899	3.90899	1	0.1	3.80899
866	0	0	0.05	89.9926	142.292	52.2993	0	0	0.02	89.9704	107.29	17.32	35.0015	0.0222084	20	138.453	3.83899	3.83899	1	0.1	3.73899
867	0	0	0.05	89.9926	142.342	52.3493	0	0	0.02	89.9704	107.31	17.34	35.0315	0.0222084	20	138.573	3.76899	3.76899	1	0.1	3.66899
868	0	0	0.05	89.9926	142.392	52.3993	0	0	0.02	89.9704	107.33	17.36	35.0615	0.0222084	20	138.693	3.69899	3.69899	1	0.1	3.59899
869	0	0	0.05	89.9926	142.442	52.4493	0	0	0.02	89.9704	107.35	17.38	35.0915	0.0222084	20	138.813	3.62899	3.62899	1	0.1	3.52899
870	0	0	0.05	89.9926	142.492	52.4993	0	0	0.02	89.9704	107.37	17.4	35.1215	0.0222084	20	138.933	3.55899	3.55899	1	0.1	3.45899
871	0	0	0.05	89.9926	142.542	52.5493	0	0	0.02	89.9704	107.39	17.42	35.1515	0.0222084	20	139.053	3.48899	3.48899	1	0.1	3.38899
872	0	0	0.05	89.9926	142.592	52.5993	0	0	0.02	89.9704	107.41	17.44	35.1815	0.0222084	20	139.173	3.41899	3.41899	1	0.1	3.31899
873	0	0	0.05	89.9926	142.642	52.6493	0	0	0.02	89.9704	107.43	17.46	35.2115	0.0222084	20	139.293	3.34899	3.34899	1	0.1	3.24899
874	0	0	0.05	89.9926	142.692	52.6993	0	0	0.02	89.9704	107.45	17.48	35.2415	0.0222084	20	139.413	3.27899	3.27899	1	0.1	3.17899
875	0	0	0.05	89.9926	142.742	52.7493	0	0	0.02	89.9704	107.47	17.5	35.2715	0.0222084	20	139.533	3.20899	3.20899	1	0.1	3.10899
876	0	0	0.05	89.9926	142.792	52.7993	0	0	0.02	89.9704	107.49	17.52	35.3015	0.0222084	20	139.653	3.13899	3.13899	1	0.1	3.03899
877	0	0	0.05	89.9926	142.842	52.8493	0	0	0.02	89.9704	107.51	17.54	35.3315	0.0222084	20	139.773	3.06899	3.06899	1	0.1	2.96899
878	0	0	0.05	89.9926	142.892	52.8993	0	0	0.02	89.9704	107.53	17.56	35.3615	0.0222084	20	139.893	2.99899	2.99899	1	0.1	2.89899
879	0	0	0.05	89.9926	142.942	52.9493	0	0	0.02	89.9704	107.55	17.58	35.3915	0.0222084	20	140.013	2.92899	2.92899	1	0.1	2.82899
880	0	0	0.05	89.9926	142.992	52.9993	0	0	0.02	89.9704	107.57	17.6	35.4215	0.0222084	20	140.133	2.85899	2.85899	1	0.1	2.75899
881	0	0	0.05	89.9926	143.042	53.0493	0	0	0.02	89.9704	107.59	17.62	35.4515	0.0222084	20	140.253	2.78899	2.78899	1	0.1	2.68899
882	0	0	0.05	89.9926	143.092	53.0993	0	0	0.02	89.9704	107.61	17.64	35.4815	0.0222084	20	140.373	2.71899	2.71899	1	0.1	2.61899
883	0	0	0.05	89.9926	143.142	53.1493	0	0	0.02	89.9704	107.63	17.66	35.5115	0.0222084	20	140.493	2.64899	2.64899	1	0.1	2.54899
884	0	0	0.05	89.9926	143.192	53.1993	0	0	0.02	89.9704	107.65	17.68	35.5415	0.0222084	20	140.613	2.57899	2.57899	1	0.1	2.47899
885	0	0	0.05	89.9926	143.242	53.2493	0	0	0.02	89.9704	107.67	17.7	35.5715	0.0222084	20	140.733	2.50899	2.50899	1	0.1	2.40899
886	0	0	0.05	89.9926	143.292	53.2993	0	0	0.02	89.9704	107.69	17.72	35.6015	0.0222084	20	140.853	2.43899	2.43899	1	0.1	2.33899
887	0	0	0.05	89.9926	143.342	53.3493	0	0	0.02	89.9704	107.71	17.74	35.6315	0.0222084	20	140.973	2.36899	2.36899	1	0.1	2.26899
888	0	0	0.05	89.9926	143.392	53.3993	0	0	0.02	89.9704	107.73	17.76	35.6615	0.0222084	20	141.093	2.29899	2.29899	1	0.1	2.19899
889	0	0	0.05	89.9926	143.442	53.4493	0	0	0.02	89.9704	107.75	17.78	35.6915	0.0222084	20	141.213	2.22899	2.22899	1	0.1	2.12899
890	0	0	0.05	89.9926	143.492	53.4993	0	0	0.02	89.9704	107.77	17.8	35.7215	0.0222084	20	141.333	2.15899	2.15899	1	0.1	2.05899
891	0	0	0.05	89.9926	143.542	53.5493	0	0	0.02	89.9704	107.79	17.82	35.7515	0.0222084	20	141.453	2.08899	2.08899	1	0.1	1.98899
892	0	0	0.05	89.9926	143.592	53.5993	0	0	0.02	89.9704	107.81	17.84	35.7815	0.0222084	20	141.573	2.01899	2.01899	1	0.1	1.91899
893	0	0	0.05	89.9926	143.642	53.6493	0	0	0.02	89.9704	107.83	17.86	35.8115	0.0222084	20	141.693	1.94899	1.94899	1	0.1	1.84899
894	0	0	0.05	89.9926	143.692	53.6993	0	0	0.02	89.9704	107.85	17.88	35.8415	0.0222084	20	141.813	1.87899	1.87899	1	0.1	1.77899
895	0	0	0.05	89.9926	143.742	53.7493	0	0	0.02	89.9704	107.87	17.9	35.8715	0.0222084	20	141.933	1.80899	1.80899	1	0.1	1.70899
896	0	0	0.05	89.9926	143.792	53.7993	0	0	0.02	89.9704	107.89	17.92	35.9015	0.0222084	20	142.053	1.73899	1.73899	1	0.1	1.63899
897	0	0	0.05	89.9926	143.842	53.8493	0	0	0.02	89.9704	107.91	17.94	35.9315	0.0222084	20	142.173	1.66899	1.66899	1	0.1	1.56899
898	0	0	0.05	89.9926	143.892	53.8993	0	0	0.02	89.9704	107.93	17.96	35.9615	0.0222084	20	142.293	1.59899	1.59899	1	0.1	1.49899
899	0	0	0.05	89.9926	143.942	53.9493	0	0	0.02	89.9704	107.95	17.98	35.9915	0.0222084	20	142.413	1.52899	1.52899	1	0.1	1.42899
900	0	0	0.05	89.9926	143.992	53.9993	0	0	0.02	89.9704	107.97	18	36.0215	0.0222084	20	142.533	1.45899	1.45899	1	0.1	1.35899
901	0	0	0.05	89.9926	144.042	54.0493	0	0	0.02	89.9704	107.99	18.02	36.0515	0.0222084	20	142.653	1.38899	1.38899	1	0.1	1.28899
902	0	0	0.05	89.9926	144.092	54.0993	0	0	0.02	89.9704	108.01	18.04	36.0815	0.0222084	20	142.773	1.31899	1.31899	1	0.1	1.21899
903	0	0	0.05	89.9926	144.142	54.1493	0	0	0.02	89.9704	108.03	18.06	36.1115	0.0222084	20	142.893	1.24899	1.24899	1	0.1	1.14899
904	0	0	0.05	89.9926	144.192	54.1993	0	0	0.02	89.9704	108.05	18.08	36.1415	0.0222084	20	143.013	1.17899	1.17899	1	0.1	1.07899
905	0	0	0.05	89.9926	144.242	54.2493	0	0	0.02	89.9704	108.07	18.1	36.1715	0.0222084	20	143.133	1.10899	1.10899	1	0.1	1.00899
906	0	0	0.05	89.9926	144.292	54.2993	0	0	0.02	89.9704	108.09	18.12	36.2015	0.0222084	20	143.253	1.03899	1.03899	1	0.1	0.938994
907	0	0	0.05	89.9926	144.342	54.3493	0	0	0.02	89.9704	108.11	18.14	36.2315	0.0222084	20	143.373	0.968994	0.968994	1	0.1	0.868994
908	0	0	0.05	89.9926	144.392	54.3993	0	0	0.02	89.9704	108.13	18.16	36.2615	0.0222084	20	143.493	0.898994	0.898994	1	0.1	0.798994
909	0	0	0.05	89.9926	144.442	54.4493	0	0	0.02	89.9704	108.15	18.18	36.2915	0.0222084	20	143.613	0.828994	0.828994	1	0.1	0.728994
910	0	0	0.05	89.9926	144.492	54.4993	0	0	0.02	89.9704	108.17	18.2	36.3215	0.0222084	20	143.733	0.758994	0.758994	1	0.1	0.658994
911	0	0	0.05	89.9926	144.542	54.5493	0	0	0.02	89.9704	108.19	18.22	36.3515	0.0222084	20	143.853	0.688994	0.688994	1	0.1	0.588994
912	0	0	0.05	89.9926	144.592	54.5993	0	0	0.02	89.9704	108.21	18.24	36.3815	0.0222084	20	143.973	0.618994	0.618994	1	0.1	0.518994
913	0	0	0.05	89.9926	144.642	54.6493	0	0	0.02	89.9704	108.23	18.26	36.4115	0.0222084	20	144.093	0.548994	0.548994	1	0.1	0.448994
914	0	0	0.05	89.9926	144.692	54.6993	0	0	0.02	89.9704	108.25	18.28	36.4415	0.0222084	20	144.213	0.478994	0.478994	1	0.1	0.378994
915	0	0	0.05	89.9926	144.742	54.7493	0	0	0.02	89.9704	108.27	18.3	36.4715	0.0222084	20	144.333	0.408994	0.408994	1	0.1	0.308994
916	0	0	0.05	89.9926	144.792	54.7993	0	0	0.02	89.9704	108.29	18.32	36.5015	0.0222084	20	144.453	0.338994	0.338994	1	0.1	0.238994
917	0	0	0.05	89.9926	144.842	54.8493	0	0	0.02	89.9704	108.31	18.34	36.5315	0.0222084	20	144.573	0.268994	0.268994	1	0.1	0.168994
918	0	0	0.05	89.9926	144.892	54.8993	0	0	0.02	89.9704	108.33	18.36	36.5615	0.0222084	20	144.693	0.198994	0.198994	1	0.1	0.0989944
919	0	0	0.05	89.9926	144.942	54.9493	0	0	0.02	89.9704	108.35	18.38	36.5915	0.0222084	20	144.813	0.128994	0.128994	1	0.1	0.0289944
920	0	0	0.05	89.9926	144.992	54.9993	0	0	0.02	89.9704	108.37	18.4	36.6215	0.0222084	20	144.933	0.0589944	0.0589944	0	0.0589944	0
921	0	0	0.05	89.9926	145.042	55.0493	0	0	0.02	89.9704	108.39	18.42	36.6515	0.0222084	20	145.012	0.03	0.03	0	0.03	0
922	0	0	0.05	89.9926	145.092	55.0993	0	0	0.02	89.9704	108.41	18.44	36.6815	0.0222084	20	145.062	0.03	0.03	0	0.03	0
923	0	0	0.05	89.9926	145.142	55.1493	0	0	0.02	89.9704	108.43	18.46	36.7115	0.0222084	20	145.112	0.03	0.03	0	0.03	0
924	0	0	0.05	89.9926	145.192	55.1993	0	0	0.02	89.9704	108.45	18.48	36.7415	0.0222084	20	145.162	0.03	0.03	0	0.03	0
925	0	0	0.05	89.9926	145.242	55.2493	0	0	0.02	89.9704	108.47	18.5	36.7715	0.0222084	20	145.212	0.03	0.03	0	0.03	0
926	0	0	0.05	89.9926	145.292	55.2993	0	0	0.02	89.9704	108.49	18.52	36.8015	0.0222084	20	145.262	0.03	0.03	0	0.03	0
927	0	0	0.05	89.9926	145.342	55.3493	0	0	0.02	89.9704	108.51	18.54	36.8315	0.0222084	20	145.312	0.03	0.03	0	0.03	0
928	0	0	0.05	89.9926	145.392	55.3993	0	0	0.02	89.9704	108.53	18.56	36.8615	0.0222084	20	145.362	0.03	0.03	0	0.03	0
929	0	0	0.05	89.9926	145.442	55.4493	0	0	0.02	89.9704	108.55	18.58	36.8915	0.0222084	20	145.412	0.03	0.03	0	0.03	0
930	0	0	0.05	89.9926	145.492	55.4993	0	0	0.02	89.9704	108.57	18.6	36.9215	0.0222084	20	145.462	0.03	0.03	0	0.03	0
931	0	0	0.05	89.9926	145.542	55.5493	0	0	0.02	89.9704	108.59	18.62	36.9515	0.0222084	20	145.512	0.03	0.03	0	0.03	0
932	0	0	0.05	89.9926	145.592	55.5993	0	0	0.02	89.9704	108.61	18.64	36.9815	0.0222084	20	145.562	0.03	0.03	0	0.03	0
933	0	0	0.05	89.9926	145.642	55.6493	0	0	0.02	89.9704	108.63	18.66	37.0115	0.0222084	20	145.612	0.03	0.03	0	0.03	0
934	0	0	0.05	89.9926	145.692	55.6993	0	0	0.02	89.9704	108.65	18.68	37.0415	0.0222084	20	145.662	0.03	0.03	0	0.03	0
935	0	0	0.05	89.9926	145.742	55.7493	0	0	0.02	89.9704	108.67	18.7	37.0715	0.0222084	20	145.712	0.03	0.03	0	0.03	0
936	0	0	0.05	89.9926	145.792	55.7993	0	0	0.02	89.9704	108.69	18.72	37.1015	0.0222084	20	145.762	0.03	0.03	0	0.03	0
937	0	0	0.05	89.9926	145.842	55.8493	0	0	0.02	89.9704	108.71	18.74	37.1315	0.0222084	20	145.812	0.03	0.03	0	0.03	0
938	0	0	0.05	89.9926	145.892	55.8993	0	0	0.02	89.9704	108.73	18.76	37.1615	0.0222084	20	145.862	0.03	0.03	0	0.03	0
939	0	0	0.05	89.9926	145.942	55.9493	0	0	0.02	89.9704	108.75	18.78	37.1915	0.0222084	20	145.912	0.03	0.03	0	0.03	0
940	0	0	0.05	89.9926	145.992	55.9993	0	0	0.02	89.9704	108.77	18.8	37.2215	0.0222084	20	145.962	0.03	0.03	0	0.03	0
941	0	0	0.05	89.9926	146.042	56.0493	0	0	0.02	89.9704	108.79	18.82	37.2515	0.0222084	20	146.012	0.03	0.03	0	0.03	0
942	0	0	0.05	89.9926	146.092	56.0993	0	0	0.02	89.9704	108.81	18.84	37.2815	0.0222084	20	146.062	0.03	0.03	0	0.03	0
943	0	0	0.05	89.9926	146.142	56.1493	0	0	0.02	89.9704	108.83	18.86	37.3115	0.0222084	20	146.112	0.03	0.03	0	0.03	0
944	0	0	0.05	89.9926	146.192	56.1993	0	0	0.02	89.9704	108.85	18.88	37.3415	0.0222084	20	146.162	0.03	0.03	0	0.03	0
945	0	0	0.05	89.9926	146.242	56.2493	0	0	0.02	89.9704	108.87	18.9	37.3715	0.0222084	20	146.212	0.03	0.03	0	0.03	0
946	0	0	0.05	89.9926	146.292	56.2993	0	0	0.02	89.9704	108.89	18.92	37.4015	0.0222084	20	146.262	0.03	0.03	0	0.03	0
947	0	0	0.05	89.9926	146.342	56.3493	0	0	0.02	89.9704	108.91	18.94	37.4315	0.0222084	20	146.312	0.03	0.03	0	0.03	0
948	0	0	0.05	89.9926	146.392	56.3993	0	0	0.02	89.9704	108.93	18.96	37.4615	0.0222084	20	146.362	0.03	0.03	0	0.03	0
949	0	0	0.05	89.9926	146.442	56.4493	0	0	0.02	89.9704	108.95	18.98	37.4915	0.0222084	20	146.412	0.03	0.03	0	0.03	0
950	0	0	0.05	89.9926	146.492	56.4993	0	0	0.02	89.9704	108.97	19	37.5215	0.0222084	20	146.462	0.03	0.03	0	0.03	0
951	0	0	0.05	89.9926	146.542	56.5493	0	0	0.02	89.9704	108.99	19.02	37.5515	0.0222084	20	146.512	0.03	0.03	0	0.03	0
952	0	0	0.05	89.9926	146.592	56.5993	0	0	0.02	89.9704	109.01	19.04	37.5815	0.0222084	20	146.562	0.03	0.03	0	0.03	0
953	0	0	0.05	89.9926	146.642	56.6493	0	0	0.02	89.9704	109.03	19.06	37.6115	0.0222084	20	146.612	0.03	0.03	0	0.03	0
954	0	0	0.05	89.9926	146.692	56.6993	0	0	0.02	89.9704	109.05	19.08	37.6415	0.0222084	20	146.662	0.03	0.03	0	0.03	0
955	0	0	0.05	89.9926	146.742	56.7493	0	0	0.02	89.9704	109.07	19.1	37.6715	0.0222084	20	146.712	0.03	0.03	0	0.03	0
956	0	0	0.05	89.9926	146.792	56.7993	0	0	0.02	89.9704	109.09	19.12	37.7015	0.0222084	20	146.762	0.03	0.03	0	0.03	0
957	0	0	0.05	89.9926	146.842	56.8493	0	0	0.02	89.9704	109.11	19.14	37.7315	0.0222084	20	146.812	0.03	0.03	0	0.03	0
958	0	0	0.05	89.9926	146.892	56.8993	0	0	0.02	89.9704	109.13	19.16	37.7615	0.0222084	20	146.862	0.03	0.03	0	0.03	0
959	0	0	0.05	89.9926	146.942	56.9493	0	0	0.02	89.9704	109.15	19.18	37.7915	0.0222084	20	146.912	0.03	0.03	0	0.03	0
960	0	0	0.05	89.9926	146.992	56.9993	0	0	0.02	89.9704	109.17	19.2	37.8215	0.0222084	20	146.962	0.03	0.03	0	0.03	0
961	0	0	0.05	89.9926	147.042	57.0493	0	0	0.02	89.9704	109.19	19.22	37.8515	0.0222084	20	147.012	0.03	0.03	0	0.03	0
962	0	0	0.05	89.9926	147.092	57.0993	0	0	0.02	89.9704	109.21	19.24	37.8815	0.0222084	20	147.062	0.03	0.03	0	0.03	0
963	0	0	0.05	89.9926	147.142	57.1493	0	0	0.02	89.9704	109.23	19.26	37.9115	0.0222084	20	147.112	0.03	0.03	0	0.03	0
964	0	0	0.05	89.9926	147.192	57.1993	0	0	0.02	89.9704	109.25	19.28	37.9415	0.0222084	20	147.162	0.03	0.03	0	0.03	0
965	0	0	0.05	89.9926	147.242	57.2493	0	0	0.02	89.9704	109.27	19.3	37.9715	0.0222084	20	147.212	0.03	0.03	0	0.03	0
966	0	0	0.05	89.9926	147.292	57.2993	0	0	0.02	89.9704	109.29	19.32	38.0015	0.0222084	20	147.262	0.03	0.03	0	0.03	0
967	0	0	0.05	89.9926	147.342	57.3493	0	0	0.02	89.9704	109.31	19.34	38.0315	0.0222084	20	147.312	0.03	0.03	0	0.03	0
968	0	0	0.05	89.9926	147.392	57.3993	0	0	0.02	89.9704	109.33	19.36	38.0615	0.0222084	20	147.362	0.03	0.03	0	0.03	0
969	0	0	0.05	89.9926	147.442	57.4493	0	0	0.02	89.9704	109.35	19.38	38.0915	0.0222084	20	147.412	0.03	0.03	0	0.03	0
970	0	0	0.05	89.9926	147.492	57.4993	0	0	0.02	89.9704	109.37	19.4	38.1215	0.0222084	20	147.462	0.03	0.03	0	0.03	0
971	0	0	0.05	89.9926	147.542	57.5493	0	0	0.02	89.9704	109.39	19.42	38.1515	0.0222084	20	147.512	0.03	0.03	0	0.03	0
972	0	0	0.05	89.9926	147.592	57.5993	0	0	0.02	89.9704	109.41	19.44	38.1815	0.0222084	20	147.562	0.03	0.03	0	0.03	0
973	0	0	0.05	89.9926	147.642	57.6493	0	0	0.02	89.9704	109.43	19.46	38.2115	0.0222084	20	147.612	0.03	0.03	0	0.03	0
974	0	0	0.05	89.9926	147.692	57.6993	0	0	0.02	89.9704	109.45	19.48	38.2415	0.0222084	20	147.662	0.03	0.03	0	0.03	0
975	0	0	0.05	89.9926	147.742	57.7493	0	0	0.02	89.9704	109.47	19.5	38.2715	0.0222084	20	147.712	0.03	0.03	0	0.03	0
976	0	0	0.05	89.9926	147.792	57.7993	0	0	0.02	89.9704	109.49	19.52	38.3015	0.0222084	20	147.762	0.03	0.03	0	0.03	0
977	0	0	0.05	89.9926	147.842	57.8493	0	0	0.02	89.9704	109.51	19.54	38.3315	0.0222084	20	147.812	0.03	0.03	0	0.03	0
978	0	0	0.05	89.9926	147.892	57.8993	0	0	0.02	89.9704	109.53	19.56	38.3615	0.0222084	20	147.862	0.03	0.03	0	0.03	0
979	0	0	0.05	89.9926	147.942	57.9493	0	0	0.02	89.9704	109.55	19.58	38.3915	0.0222084	20	147.912	0.03	0.03	0	0.03	0
980	0	0	0.05	89.9926	147.992	57.9993	0	0	0.02	89.9704	109.57	19.6	38.4215	0.0222084	20	147.962	0.03	0.03	0	0.03	0
981	0	0	0.05	89.9926	148.042	58.0493	0	0	0.02	89.9704	109.59	19.62	38.4515	0.0222084	20	148.012	0.03	0.03	0	0.03	0
982	0	0	0.05	89.9926	148.092	58.0993	0	0	0.02	89.9704	109.61	19.64	38.4815	0.0222084	20	148.062	0.03	0.03	0	0.03	0
983	0	0	0.05	89.9926	148.142	58.1493	0	0	0.02	89.9704	109.63	19.66	38.5115	0.0222084	20	148.112	0.03	0.03	0	0.03	0
984	0	0	0.05	89.9926	148.192	58.1993	0	0	0.02	89.9704	109.65	19.68	38.5415	0.0222084	20	148.162	0.03	0.03	0	0.03	0
985	0	0	0.05	89.9926	148.242	58.2493	0	0	0.02	89.9704	109.67	19.7	38.5715	0.0222084	20	148.212	0.03	0.03	0	0.03	0
986	0	0	0.05	89.9926	148.292	58.2993	0	0	0.02	89.9704	109.69	19.72	38.6015	0.0222084	20	148.262	0.03	0.03	0	0.03	0
987	0	0	0.05	89.9926	148.342	58.3493	0	0	0.02	89.9704	109.71	19.74	38.6315	0.0222084	20	148.312	0.03	0.03	0	0.03	0
988	0	0	0.05	89.9926	148.392	58.3993	0	0	0.02	89.9704	109.73	19.76	38.6615	0.0222084	20	148.362	0.03	0.03	0	0.03	0
989	0	0	0.05	89.9926	148.442	58.4493	0	0	0.02	89.9704	109.75	19.78	38.6915	0.0222084	20	148.412	0.03	0.03	0	0.03	0
990	0	0	0.05	89.9926	148.492	58.4993	0	0	0.02	89.9704	109.77	19.8	38.7215	0.0222084	20	148.462	0.03	0.03	0	0.03	0
991	0	0	0.05	89.9926	148.542	58.5493	0	0	0.02	89.9704	109.79	19.82	38.7515	0.0222084	20	148.512	0.03	0.03	0	0.03	0
992	0	0	0.05	89.9926	148.592	58.5993	0	0	0.02	89.9704	109.81	19.84	38.7815	0.0222084	20	148.562	0.03	0.03	0	0.03	0
993	0	0	0.05	89.9926	148.642	58.6493	0	0	0.02	89.9704	109.83	19.86	38.8115	0.0222084	20	148.612	0.03	0.03	0	0.03	0
994	0	0	0.05	89.9926	148.692	58.6993	0	0	0.02	89.9704	109.85	19.88	38.8415	0.0222084	20	148.662	0.03	0.03	0	0.03	0
995	0	0	0.05	89.9926	148.742	58.7493	0	0	0.02	89.9704	109.87	19.9	38.8715	0.0222084	20	148.712	0.03	0.03	0	0.03	0
996	0	0	0.05	89.9926	148.792	58.7993	0	0	0.02	89.9704	109.89	19.92	38.9015	0.0222084	20	148.762	0.03	0.03	0	0.03	0
997	0	0	0.05	89.9926	148.842	58.8493	0	0	0.02	89.9704	109.91	19.94	38.9315	0.0222084	20	148.812	0.03	0.03	0	0.03	0
998	0	0	0.05	89.9926	148.892	58.8993	0	0	0.02	89.9704	109.93	19.96	38.9615	0.0222084	20	148.862	0.03	0.03	0	0.03	0
999	0	0	0.05	89.9926	148.942	58.9493	0	0	0.02	89.9704	109.95	19.98	38.9915	0.0222084	20	148.912	0.03	0.03	0	0.03	0
1000	0	0	0.05	89.9926	148.992	58.9993	0	0	0.02	89.9704	109.97	20	39.0215	0.0222084	20	148.962	0.03	0.03	0	0.03	0
1001	1	0.0444059	0.0988465	90.037	149.091	59.0537	0	0	0.02	89.9704	109.99	20.02	39.1003	0.0666144	20	149.012	0.0788465	0.0788465	0	0.0788465	0
1002	1	0.088768	0.147645	90.1258	149.238	59.1126	0	0	0.02	89.9704	110.01	20.04	39.228	0.155382	20	149.111	0.127645	0.127645	1	0.1	0.0276448
1003	1	0.133042	0.196347	90.2588	149.435	59.1759	0	0	0.02	89.9704	110.03	20.06	39.4043	0.288425	20	149.231	0.203992	0.203992	1	0.1	0.103992
1004	1	0.177186	0.244904	90.436	149.68	59.2436	0	0	0.02	89.9704	110.05	20.08	39.6292	0.465611	20	149.351	0.328896	0.328896	1	0.1	0.228896
1005	1	0.221154	0.293269	90.6572	149.973	59.3157	0	0	0.02	89.9704	110.07	20.1	39.9025	0.686765	20	149.471	0.502165	0.502165	1	0.1	0.402165
1006	1	0.264904	0.341395	90.9221	150.314	59.3922	0	0	0.02	89.9704	110.09	20.12	40.2239	0.951669	20	149.591	0.72356	0.72356	1	0.1	0.62356
1007	1	0.308393	0.389232	91.2305	150.703	59.473	0	0	0.02	89.9704	110.11	20.14	40.5931	1.26006	20	149.711	0.992792	0.992792	1	0.1	0.892792
1008	1	0.351577	0.436735	91.582	151.14	59.5582	0	0	0.02	89.9704	110.13	20.16	41.0098	1.61164	20	149.831	1.30953	1.30953	1	0.1	1.20953
1009	1	0.394414	0.483856	91.9764	151.624	59.6476	0	0	0.02	89.9704	110.15	20.18	41.4737	2.00605	0	149.951	1.67338	1.20953	1	0.1	1.10953
1010	1	0.436862	0.530549	92.4133	152.155	59.7413	0	0	0.02	89.9704	110.17	20.2	41.9842	2.44292	0	150.071	2.08393	1.10953	1	0.1	1.00953
1011	1	0.478879	0.576767	92.8922	152.731	59.8392	0	0	0.02	89.9704	110.19	20.22	42.541	2.92179	0	150.191	2.5407	1.00953	1	0.1	0.909526
1012	1	0.520424	0.622466	93.4126	153.354	59.9413	0	0	0.02	89.9704	110.21	20.24	43.1435	3.44222	0	150.311	3.04316	0.909526	1	0.1	0.809526
1013	1	0.561455	0.6676	93.9741	154.021	60.0474	0	0	0.02	89.9704	110.23	20.26	43.7911	4.00367	0	150.431	3.59076	0.809526	1	0.1	0.709526
1014	1	0.601931	0.712124	94.576	154.734	60.1576	0	0	0.02	89.9704	110.25	20.28	44.4832	4.6056	0	150.551	4.18289	0.709526	1	0.1	0.609526
1015	1	0.641814	0.755995	95.2178	155.49	60.2718	0	0	0.02	89.9704	110.27	20.3	45.2192	5.24742	0	150.671	4.81888	0.609526	1	0.1	0.509526
1016	1	0.681063	0.79917	95.8989	156.289	60.3899	0	0	0.02	89.9704	110.29	20.32	45.9984	5.92848	0	150.791	5.49805	0.509526	1	0.1	0.409526
1017	1	0.71964	0.841604	96.6185	157.13	60.5119	0	0	0.02	89.9704	110.31	20.34	46.82	6.64812	0	150.911	6.21966	0.409526	1	0.1	0.309526
1018	1	0.757507	0.883258	97.376	158.014	60.6376	0	0	0.02	89.9704	110.33	20.36	47.6832	7.40563	0	151.031	6.98292	0.309526	1	0.1	0.209526
1018	1	0.757507	0.883258	98.1335	158.897	60.7634	0	0	0.02	89.9704	110.35	20.38	48.5465	8.16314	0	151.151	7.74617	0.209526	1	0.1	0.109526
1020	1	0.830962	0.964058	98.9645	159.861	60.8964	0	0	0.02	89.9704	110.37	20.4	49.4905	8.9941	0	151.271	8.59023	0.109526	1	0.1	0.00952649
1021	1	0.866477	1.00312	99.831	160.864	61.0331	0	0	0.02	89.9704	110.39	20.42	50.4737	9.86058	0	151.391	9.47336	0.00952649	0	0.00952649	0
1022	1	0.901137	1.04125	100.732	161.905	61.1732	0	0	0.02	89.9704	110.41	20.44	51.4949	10.7617	0	151.42	10.4851	0	0	0	0
1023	1	0.934908	1.0784	101.667	162.984	61.3167	0	0	0.02	89.9704	110.43	20.46	52.5533	11.6966	0	151.44	11.5435	0	0	0	0
1024	1	0.967756	1.11453	102.635	164.098	61.4635	0	0	0.02	89.9704	110.45	20.48	53.6479	12.6644	0	151.46	12.638	0	0	0	0
1025	1	0.999649	1.14961	103.634	165.248	61.6134	0	0	0.02	89.9704	110.47	20.5	54.7775	13.664	0	151.48	13.7676	0	0	0	0
1026	1	1.03056	1.18361	104.665	166.431	61.7665	0	0	0.02	89.9704	110.49	20.52	55.9411	14.6946	0	151.5	14.9312	0	0	0	0
1027	1	1.06044	1.21649	105.725	167.648	61.9225	0	0	0.02	89.9704	110.51	20.54	57.1376	15.755	0	151.52	16.1277	0	0	0	0
1028	1	1.08929	1.24822	106.815	168.896	62.0815	0	0	0.02	89.9704	110.53	20.56	58.3658	16.8443	0	151.54	17.3559	0	0	0	0
1029	1	1.11706	1.27876	107.932	170.175	62.2432	0	0	0.02	89.9704	110.55	20.58	59.6245	17.9614	0	151.56	18.6147	0	0	0	0
1030	1	1.14372	1.30809	109.075	171.483	62.4075	0	0	0.02	89.9704	110.57	20.6	60.9126	19.1051	0	151.58	19.9028	0	0	0	0
1031	1	1.16926	1.33618	110.245	172.819	62.5745	0	0	0.02	89.9704	110.59	20.62	62.2288	20.2743	0	151.6	21.219	0	0	0	0
1032	1	1.19364	1.363	111.438	174.182	62.7438	0	0	0.02	89.9704	110.61	20.64	63.5718	21.468	0	151.62	22.562	0	0	0	0
1033	1	1.21685	1.38853	112.655	175.571	62.9155	0	0	0.02	89.9704	110.63	20.66	64.9404	22.6848	0	151.64	23.9305	0	0	0	0
1034	1	1.23885	1.41273	113.894	176.983	63.0894	0	0	0.02	89.9704	110.65	20.68	66.3331	23.9237	0	151.66	25.3232	0	0	0	0
1035	1	1.25963	1.43559	115.154	178.419	63.2654	0	0	0.02	89.9704	110.67	20.7	67.7487	25.1833	0	151.68	26.7388	0	0	0	0
1036	1	1.27917	1.45709	116.433	179.876	63.4433	0	0	0.02	89.9704	110.69	20.72	69.1858	26.4625	0	151.7	28.1759	0	0	0	0
1037	1	1.29745	1.47719	117.73	181.353	63.623	0	0	0.02	89.9704	110.71	20.74	70.643	27.7599	0	151.72	29.6331	0	0	0	0
1038	1	1.31444	1.49588	119.045	182.849	63.8045	0	0	0.02	89.9704	110.73	20.76	72.1188	29.0744	0	151.74	31.109	0	0	0	0
1039	1	1.33014	1.51315	120.375	184.362	63.9875	0	0	0.02	89.9704	110.75	20.78	73.612	30.4045	0	151.76	32.6022	0	0	0	0
1040	1	1.34452	1.52898	121.719	185.891	64.1719	0	0	0.02	89.9704	110.77	20.8	75.121	31.749	0	151.78	34.1111	0	0	0	0
1041	1	1.35758	1.54334	123.077	187.435	64.3577	0	0	0.02	89.9704	110.79	20.82	76.6443	33.1066	0	151.8	35.6345	0	0	0	0
1042	1	1.3693	1.55623	124.446	188.991	64.5446	0	0	0.02	89.9704	110.81	20.84	78.1805	34.4759	0	151.82	37.1707	0	0	0	0
1043	1	1.37967	1.56764	125.826	190.559	64.7326	0	0	0.02	89.9704	110.83	20.86	79.7282	35.8556	0	151.84	38.7183	0	0	0	0
1044	1	1.38868	1.57754	127.215	192.136	64.9215	0	0	0.02	89.9704	110.85	20.88	81.2857	37.2443	0	151.86	40.2759	0	0	0	0
1045	1	1.39631	1.58594	128.611	193.722	65.1111	0	0	0.02	89.9704	110.87	20.9	82.8517	38.6406	0	151.88	41.8418	0	0	0	0
1046	1	1.40257	1.59283	130.014	195.315	65.3014	0	0	0.02	89.9704	110.89	20.92	84.4245	40.0431	0	151.9	43.4147	0	0	0	0
1047	1	1.40744	1.59819	131.421	196.913	65.4921	0	0	0.02	89.9704	110.91	20.94	86.0027	41.4506	0	151.92	44.9928	0	0	0	0
1048	1	1.41093	1.60202	132.832	198.515	65.6832	0	0	0.02	89.9704	110.93	20.96	87.5847	42.8615	0	151.94	46.5749	0	0	0	0
1049	1	1.41302	1.60432	134.245	200.119	65.8745	0	0	0.02	89.9704	110.95	20.98	89.169	44.2745	0	151.96	48.1592	0	0	0	0
1050	1	1.41372	1.60509	135.659	201.724	66.0659	1	2.77061e-15	0.02	89.9704	110.97	21	90.7541	45.6882	0	151.98	49.7443	0	0	0	0
1051	1	1.41302	1.60432	137.072	203.329	66.2572	1	0.177536	0.197536	90.1479	111.168	21.02	92.1609	46.9237	0	152.178	51.1511	0	0	0	0
1052	1	1.41093	1.60202	138.483	204.931	66.4483	1	0.354371	0.374371	90.5023	111.542	21.04	93.3885	47.9803	0	152.552	52.3787	0	0	0	0
1053	1	1.40744	1.59819	139.89	206.529	66.639	1	0.529808	0.549808	91.0321	112.092	21.06	94.4369	48.8579	0	153.102	53.4271	0	0	0	0
1054	1	1.40257	1.59283	141.293	208.122	66.8293	1	0.703154	0.723154	91.7353	112.815	21.08	95.3066	49.5573	0	153.825	54.2968	0	0	0	0
1055	1	1.39631	1.58594	142.689	209.708	67.0189	1	0.873725	0.893725	92.609	113.709	21.1	95.9988	50.0799	0	154.719	54.989	0	0	0	0
1056	1	1.38868	1.57754	144.078	211.285	67.2078	1	1.04085	1.06085	93.6498	114.77	21.12	96.5155	50.4277	0	155.78	55.5057	0	0	0	0
1057	1	1.37967	1.56764	145.457	212.853	67.3957	1	1.20386	1.22386	94.8537	115.994	21.14	96.8593	50.6036	0	157.004	55.8494	0	0	0	0
1058	1	1.3693	1.55623	146.827	214.409	67.5827	1	1.36213	1.38213	96.2158	117.376	21.16	97.0334	50.6107	0	158.386	56.0235	0	0	0	0
1059	1	1.35758	1.54334	148.184	215.953	67.7684	1	1.51501	1.53501	97.7308	118.911	21.18	97.0417	50.4533	0	159.921	56.0319	0	0	0	0
1060	1	1.34452	1.52898	149.529	217.482	67.9529	1	1.66192	1.68192	99.3928	120.593	21.2	96.8888	50.1359	0	161.603	55.8789	0	0	0	0
1061	1	1.33014	1.51315	150.859	218.995	68.1359	1	1.80227	1.82227	101.195	122.415	21.22	96.5796	49.6638	0	163.425	55.5698	0	0	0	0
1062	1	1.31444	1.49588	152.173	220.491	68.3173	1	1.93551	1.95551	103.131	124.371	21.24	96.12	49.0427	0	165.38	55.1102	0	0	0	0
1063	1	1.29745	1.47719	153.471	221.968	68.4971	1	2.06111	2.08111	105.192	126.452	21.26	95.5161	48.279	0	167.461	54.5063	0	0	0	0
1064	1	1.27917	1.45709	154.75	223.425	68.675	1	2.17857	2.19857	107.37	128.65	21.28	94.7746	47.3796	0	169.66	53.7648	0	0	0	0
1065	1	1.25963	1.43559	156.009	224.86	68.8509	1	2.28744	2.30744	109.658	130.958	21.3	93.9028	46.3518	0	171.968	52.8929	0	0	0	0
1066	1	1.23885	1.41273	157.248	226.273	69.0248	1	2.38728	2.40728	112.045	133.365	21.32	92.9082	45.2034	0	174.375	51.8984	0	0	0	0
1067	1	1.21685	1.38853	158.465	227.662	69.1965	1	2.4777	2.4977	114.523	135.863	21.34	91.799	43.9425	0	176.872	50.7892	0	0	0	0
1068	1	1.19364	1.363	159.659	229.025	69.3659	1	2.55834	2.57834	117.081	138.441	21.36	90.5837	42.5778	0	179.451	49.5739	0	0	0	0
1069	1	1.16926	1.33618	160.828	230.361	69.5328	1	2.62888	2.64888	119.71	141.09	21.38	89.271	41.1182	0	182.1	48.2612	0	0	0	0
1070	1	1.14372	1.30809	161.972	231.669	69.6972	1	2.68905	2.70905	122.399	143.799	21.4	87.8701	39.5729	0	184.809	46.8602	0	0	0	0
1071	1	1.11706	1.27876	163.089	232.948	69.8589	1	2.7386	2.7586	125.138	146.558	21.42	86.3902	37.9513	0	187.567	45.3804	0	0	0	0
1072	1	1.08929	1.24822	164.178	234.196	70.0178	1	2.77735	2.79735	127.915	149.355	21.44	84.8411	36.2633	0	190.365	43.8312	0	0	0	0
1073	1	1.06044	1.21649	165.239	235.412	70.1739	1	2.80514	2.82514	130.72	152.18	21.46	83.2324	34.5186	0	193.19	42.2226	0	0	0	0
1074	1	1.03056	1.18361	166.269	236.596	70.3269	1	2.82185	2.84185	133.542	155.022	21.48	81.5742	32.7273	0	196.032	40.5643	0	0	0	0
1075	1	0.999649	1.14961	167.269	237.746	70.4769	1	2.82743	2.84743	136.369	157.869	21.5	79.8764	30.8995	0	198.879	38.8665	0	0	0	0
1076	1	0.967756	1.11453	168.237	238.86	70.6237	1	2.82185	2.84185	139.191	160.711	21.52	78.149	29.0454	0	201.721	37.1392	0	0	0	0
1077	1	0.934908	1.0784	169.171	239.939	70.7671	1	2.80514	2.82514	141.996	163.536	21.54	76.4023	27.1752	0	204.546	35.3925	0	0	0	0
1078	1	0.901137	1.04125	170.073	240.98	70.9073	1	2.77735	2.79735	144.774	166.334	21.56	74.6462	25.2989	0	207.343	33.6364	0	0	0	0
1079	1	0.866477	1.00312	170.939	241.983	71.0439	1	2.7386	2.7586	147.512	169.092	21.58	72.8907	23.4268	0	210.102	31.8809	0	0	0	0
1080	1	0.830962	0.964058	171.77	242.947	71.177	1	2.68905	2.70905	150.201	171.801	21.6	71.1457	21.5687	0	212.811	30.1359	0	0	0	0
1081	1	0.794627	0.924089	172.565	243.871	71.3065	1	2.62888	2.64888	152.83	174.45	21.62	69.4209	19.7345	0	215.46	28.4111	0	0	0	0
1082	1	0.757507	0.883258	173.322	244.754	71.4322	1	2.55834	2.57834	155.389	177.029	21.64	67.7259	17.9336	0	218.038	26.716	0	0	0	0
1083	1	0.71964	0.841604	174.042	245.596	71.5542	1	2.4777	2.4977	157.866	179.526	21.66	66.0698	16.1756	0	220.536	25.0599	0	0	0	0
1084	1	0.681063	0.79917	174.723	246.395	71.6723	1	2.38728	2.40728	160.253	181.933	21.68	64.4617	14.4694	0	222.943	23.4518	0	0	0	0
1085	1	0.641814	0.755995	175.365	247.151	71.7865	1	2.28744	2.30744	162.541	184.241	21.7	62.9102	12.8237	0	225.251	21.9004	0	0	0	0
1086	1	0.601931	0.712124	175.967	247.863	71.8967	1	2.17857	2.19857	164.72	186.44	21.72	61.4238	11.2471	0	227.449	20.4139	0	0	0	0
1087	1	0.561455	0.6676	176.528	248.531	72.0028	1	2.06111	2.08111	166.781	188.521	21.74	60.0102	9.74744	0	229.53	19.0004	0	0	0	0
1088	1	0.520424	0.622466	177.048	249.153	72.1048	1	1.93551	1.95551	168.716	190.476	21.76	58.6772	8.33235	0	231.486	17.6674	0	0	0	0
1089	1	0.478879	0.576767	177.527	249.73	72.2027	1	1.80227	1.82227	170.518	192.298	21.78	57.4317	7.00896	0	233.308	16.4219	0	0	0	0
1090	1	0.436862	0.530549	177.964	250.261	72.2964	1	1.66192	1.68192	172.18	193.98	21.8	56.2803	5.7839	0	234.99	15.2705	0	0	0	0
1091	1	0.394414	0.483856	178.359	250.745	72.3859	1	1.51501	1.53501	173.695	195.515	21.82	55.2292	4.6633	0	236.525	14.2193	0	0	0	0
1092	1	0.351577	0.436735	178.71	251.181	72.471	1	1.36213	1.38213	175.057	196.897	21.84	54.2838	3.65275	0	237.907	13.2739	0	0	0	0
1093	1	0.308393	0.389232	179.019	251.57	72.5519	1	1.20386	1.22386	176.261	198.121	21.86	53.4491	2.75728	0	239.131	12.4393	0	0	0	0
1094	1	0.264904	0.341395	179.284	251.912	72.6284	1	1.04085	1.06085	177.302	199.182	21.88	52.7297	1.98134	20	240.192	11.7198	11.7198	1	0.1	11.6198
1095	1	0.221154	0.293269	179.505	252.205	72.7005	1	0.873725	0.893725	178.176	200.076	21.9	52.1292	1.32877	20	241.186	11.0194	11.0194	1	0.1	10.9194
1096	1	0.177186	0.244904	179.682	252.45	72.7682	1	0.703154	0.723154	178.879	200.799	21.92	51.651	0.802797	20	242.009	10.4411	10.4411	1	0.1	10.3411
1097	1	0.133042	0.196347	179.815	252.646	72.8315	1	0.529808	0.549808	179.409	201.349	21.94	51.2975	0.406031	20	242.659	9.98768	9.98768	1	0.1	9.88768
1098	1	0.088768	0.147645	179.904	252.794	72.8904	1	0.354371	0.374371	179.763	201.723	21.96	51.0708	0.140428	20	243.133	9.66095	9.66095	1	0.1	9.56095
1099	1	0.0444059	0.0988465	179.948	252.893	72.9448	1	0.177536	0.197536	179.941	201.921	21.98	50.9721	0.0072975	20	243.431	9.46226	9.46226	1	0.1	9.36226
1100	0	0	0.05	179.948	252.943	72.9948	0	0	0.02	179.941	201.941	22	51.0021	0.0072975	20	243.551	9.39226	9.39226	1	0.1	9.29226
1101	0	0	0.05	179.948	252.993	73.0448	0	0	0.02	179.941	201.961	22.02	51.0321	0.0072975	20	243.671	9.32226	9.32226	1	0.1	9.22226
1102	0	0	0.05	179.948	253.043	73.0948	0	0	0.02	179.941	201.981	22.04	51.0621	0.0072975	20	243.791	9.25226	9.25226	1	0.1	9.15226
1103	0	0	0.05	179.948	253.093	73.1448	0	0	0.02	179.941	202.001	22.06	51.0921	0.0072975	20	243.911	9.18226	9.18226	1	0.1	9.08226
1104	0	0	0.05	179.948	253.143	73.1948	0	0	0.02	179.941	202.021	22.08	51.1221	0.0072975	20	244.031	9.11226	9.11226	1	0.1	9.01226
1105	0	0	0.05	179.948	253.193	73.2448	0	0	0.02	179.941	202.041	22.1	51.1521	0.0072975	20	244.151	9.04226	9.04226	1	0.1	8.94226
1106	0	0	0.05	179.948	253.243	73.2948	0	0	0.02	179.941	202.061	22.12	51.1821	0.0072975	20	244.271	8.97226	8.97226	1	0.1	8.87226
1107	0	0	0.05	179.948	253.293	73.3448	0	0	0.02	179.941	202.081	22.14	51.2121	0.0072975	20	244.391	8.90226	8.90226	1	0.1	8.80226
1108	0	0	0.05	179.948	253.343	73.3948	0	0	0.02	179.941	202.101	22.16	51.2421	0.0072975	20	244.511	8.83226	8.83226	1	0.1	8.73226
1109	0	0	0.05	179.948	253.393	73.4448	0	0	0.02	179.941	202.121	22.18	51.2721	0.0072975	20	244.631	8.76226	8.76226	1	0.1	8.66226
1110	0	0	0.05	179.948	253.443	73.4948	0	0	0.02	179.941	202.141	22.2	51.3021	0.0072975	20	244.751	8.69226	8.69226	1	0.1	8.59226
1111	0	0	0.05	179.948	253.493	73.5448	0	0	0.02	179.941	202.161	22.22	51.3321	0.0072975	20	244.871	8.62226	8.62226	1	0.1	8.52226
1112	0	0	0.05	179.948	253.543	73.5948	0	0	0.02	179.941	202.181	22.24	51.3621	0.0072975	20	244.991	8.55226	8.55226	1	0.1	8.45226
1113	0	0	0.05	179.948	253.593	73.6448	0	0	0.02	179.941	202.201	22.26	51.3921	0.0072975	20	245.111	8.48226	8.48226	1	0.1	8.38226
1114	0	0	0.05	179.948	253.643	73.6948	0	0	0.02	179.941	202.221	22.28	51.4221	0.0072975	20	245.231	8.41226	8.41226	1	0.1	8.31226
1115	0	0	0.05	179.948	253.693	73.7448	0	0	0.02	179.941	202.241	22.3	51.4521	0.0072975	20	245.351	8.34226	8.34226	1	0.1	8.24226
1116	0	0	0.05	179.948	253.743	73.7948	0	0	0.02	179.941	202.261	22.32	51.4821	0.0072975	20	245.471	8.27226	8.27226	1	0.1	8.17226
1117	0	0	0.05	179.948	253.793	73.8448	0	0	0.02	179.941	202.281	22.34	51.5121	0.0072975	20	245.591	8.20226	8.20226	1	0.1	8.10226
1118	0	0	0.05	179.948	253.843	73.8948	0	0	0.02	179.941	202.301	22.36	51.5421	0.0072975	20	245.711	8.13226	8.13226	1	0.1	8.03226
1119	0	0	0.05	179.948	253.893	73.9448	0	0	0.02	179.941	202.321	22.38	51.5721	0.0072975	20	245.831	8.06226	8.06226	1	0.1	7.96226
1120	0	0	0.05	179.948	253.943	73.9948	0	0	0.02	179.941	202.341	22.4	51.6021	0.0072975	20	245.951	7.99226	7.99226	1	0.1	7.89226
1121	0	0	0.05	179.948	253.993	74.0448	0	0	0.02	179.941	202.361	22.42	51.6321	0.0072975	20	246.071	7.92226	7.92226	1	0.1	7.82226
1122	0	0	0.05	179.948	254.043	74.0948	0	0	0.02	179.941	202.381	22.44	51.6621	0.0072975	20	246.191	7.85226	7.85226	1	0.1	7.75226
1123	0	0	0.05	179.948	254.093	74.1448	0	0	0.02	179.941	202.401	22.46	51.6921	0.0072975	20	246.311	7.78226	7.78226	1	0.1	7.68226
1124	0	0	0.05	179.948	254.143	74.1948	0	0	0.02	179.941	202.421	22.48	51.7221	0.0072975	20	246.431	7.71226	7.71226	1	0.1	7.61226
1125	0	0	0.05	179.948	254.193	74.2448	0	0	0.02	179.941	202.441	22.5	51.7521	0.0072975	20	246.551	7.64226	7.64226	1	0.1	7.54226
1126	0	0	0.05	179.948	254.243	74.2948	0	0	0.02	179.941	202.461	22.52	51.7821	0.0072975	20	246.671	7.57226	7.57226	1	0.1	7.47226
1127	0	0	0.05	179.948	254.293	74.3448	0	0	0.02	179.941	202.481	22.54	51.8121	0.0072975	20	246.791	7.50226	7.50226	1	0.1	7.40226
1128	0	0	0.05	179.948	254.343	74.3948	0	0	0.02	179.941	202.501	22.56	51.8421	0.0072975	20	246.911	7.43226	7.43226	1	0.1	7.33226
1129	0	0	0.05	179.948	254.393	74.4448	0	0	0.02	179.941	202.521	22.58	51.8721	0.0072975	20	247.031	7.36226	7.36226	1	0.1	7.26226
1130	0	0	0.05	179.948	254.443	74.4948	0	0	0.02	179.941	202.541	22.6	51.9021	0.0072975	20	247.151	7.29226	7.29226	1	0.1	7.19226
1131	0	0	0.05	179.948	254.493	74.5448	0	0	0.02	179.941	202.561	22.62	51.9321	0.0072975	20	247.271	7.22226	7.22226	1	0.1	7.12226
1132	0	0	0.05	179.948	254.543	74.5948	0	0	0.02	179.941	202.581	22.64	51.9621	0.0072975	20	247.391	7.15226	7.15226	1	0.1	7.05226
1133	0	0	0.05	179.948	254.593	74.6448	0	0	0.02	179.941	202.601	22.66	51.9921	0.0072975	20	247.511	7.08226	7.08226	1	0.1	6.98226
1134	0	0	0.05	179.948	254.643	74.6948	0	0	0.02	179.941	202.621	22.68	52.0221	0.0072975	20	247.631	7.01226	7.01226	1	0.1	6.91226
1135	0	0	0.05	179.948	254.693	74.7448	0	0	0.02	179.941	202.641	22.7	52.0521	0.0072975	20	247.751	6.94226	6.94226	1	0.1	6.84226
1136	0	0	0.05	179.948	254.743	74.7948	0	0	0.02	179.941	202.661	22.72	52.0821	0.0072975	20	247.871	6.87226	6.87226	1	0.1	6.77226
1137	0	0	0.05	179.948	254.793	74.8448	0	0	0.02	179.941	202.681	22.74	52.1121	0.0072975	20	247.991	6.80226	6.80226	1	0.1	6.70226
1138	0	0	0.05	179.948	254.843	74.8948	0	0	0.02	179.941	202.701	22.76	52.1421	0.0072975	20	248.111	6.73226	6.73226	1	0.1	6.63226
1139	0	0	0.05	179.948	254.893	74.9448	0	0	0.02	179.941	202.721	22.78	52.1721	0.0072975	20	248.231	6.66226	6.66226	1	0.1	6.56226
1140	0	0	0.05	179.948	254.943	74.9948	0	0	0.02	179.941	202.741	22.8	52.2021	0.0072975	20	248.351	6.59226	6.59226	1	0.1	6.49226
1141	0	0	0.05	179.948	254.993	75.0448	0	0	0.02	179.941	202.761	22.82	52.2321	0.0072975	20	248.471	6.52226	6.52226	1	0.1	6.42226
1142	0	0	0.05	179.948	255.043	75.0948	0	0	0.02	179.941	202.781	22.84	52.2621	0.0072975	20	248.591	6.45226	6.45226	1	0.1	6.35226
1143	0	0	0.05	179.948	255.093	75.1448	0	0	0.02	179.941	202.801	22.86	52.2921	0.0072975	20	248.711	6.38226	6.38226	1	0.1	6.28226
1144	0	0	0.05	179.948	255.143	75.1948	0	0	0.02	179.941	202.821	22.88	52.3221	0.0072975	20	248.831	6.31226	6.31226	1	0.1	6.21226
1145	0	0	0.05	179.948	255.193	75.2448	0	0	0.02	179.941	202.841	22.9	52.3521	0.0072975	20	248.951	6.24226	6.24226	1	0.1	6.14226
1146	0	0	0.05	179.948	255.243	75.2948	0	0	0.02	179.941	202.861	22.92	52.3821	0.0072975	20	249.071	6.17226	6.17226	1	0.1	6.07226
1147	0	0	0.05	179.948	255.293	75.3448	0	0	0.02	179.941	202.881	22.94	52.4121	0.0072975	20	249.191	6.10226	6.10226	1	0.1	6.00226
1148	0	0	0.05	179.948	255.343	75.3948	0	0	0.02	179.941	202.901	22.96	52.4421	0.0072975	20	249.311	6.03226	6.03226	1	0.1	5.93226
1149	0	0	0.05	179.948	255.393	75.4448	0	0	0.02	179.941	202.921	22.98	52.4721	0.0072975	20	249.431	5.96226	5.96226	1	0.1	5.86226
1150	0	0	0.05	179.948	255.443	75.4948	0	0	0.02	179.941	202.941	23	52.5021	0.0072975	20	249.551	5.89226	5.89226	1	0.1	5.79226
1151	0	0	0.05	179.948	255.493	75.5448	0	0	0.02	179.941	202.961	23.02	52.5321	0.0072975	20	249.671	5.82226	5.82226	1	0.1	5.72226
1152	0	0	0.05	179.948	255.543	75.5948	0	0	0.02	179.941	202.981	23.04	52.5621	0.0072975	20	249.791	5.75226	5.75226	1	0.1	5.65226
1153	0	0	0.05	179.948	255.593	75.6448	0	0	0.02	179.941	203.001	23.06	52.5921	0.0072975	20	249.911	5.68226	5.68226	1	0.1	5.58226
1154	0	0	0.05	179.948	255.643	75.6948	0	0	0.02	179.941	203.021	23.08	52.6221	0.0072975	20	250.031	5.61226	5.61226	1	0.1	5.51226
1155	0	0	0.05	179.948	255.693	75.7448	0	0	0.02	179.941	203.041	23.1	52.6521	0.0072975	20	250.151	5.54226	5.54226	1	0.1	5.44226
1156	0	0	0.05	179.948	255.743	75.7948	0	0	0.02	179.941	203.061	23.12	52.6821	0.0072975	20	250.271	5.47226	5.47226	1	0.1	5.37226
1157	0	0	0.05	179.948	255.793	75.8448	0	0	0.02	179.941	203.081	23.14	52.7121	0.0072975	20	250.391	5.40226	5.40226	1	0.1	5.30226
1158	0	0	0.05	179.948	255.843	75.8948	0	0	0.02	179.941	203.101	23.16	52.7421	0.0072975	20	250.511	5.33226	5.33226	1	0.1	5.23226
1159	0	0	0.05	179.948	255.893	75.9448	0	0	0.02	179.941	203.121	23.18	52.7721	0.0072975	20	250.631	5.26226	5.26226	1	0.1	5.16226
1160	0	0	0.05	179.948	255.943	75.9948	0	0	0.02	179.941	203.141	23.2	52.8021	0.0072975	20	250.751	5.19226	5.19226	1	0.1	5.09226
1161	0	0	0.05	179.948	255.993	76.0448	0	0	0.02	179.941	203.161	23.22	52.8321	0.0072975	20	250.871	5.12226	5.12226	1	0.1	5.02226
1162	0	0	0.05	179.948	256.043	76.0948	0	0	0.02	179.941	203.181	23.24	52.8621	0.0072975	20	250.991	5.05226	5.05226	1	0.1	4.95226
1163	0	0	0.05	179.948	256.093	76.1448	0	0	0.02	179.941	203.201	23.26	52.8921	0.0072975	20	251.111	4.98226	4.98226	1	0.1	4.88226
1164	0	0	0.05	179.948	256.143	76.1948	0	0	0.02	179.941	203.221	23.28	52.9221	0.0072975	20	251.231	4.91226	4.91226	1	0.1	4.81226
1165	0	0	0.05	179.948	256.193	76.2448	0	0	0.02	179.941	203.241	23.3	52.9521	0.0072975	20	251.351	4.84226	4.84226	1	0.1	4.74226
1166	0	0	0.05	179.948	256.243	76.2948	0	0	0.02	179.941	203.261	23.32	52.9821	0.0072975	20	251.471	4.77226	4.77226	1	0.1	4.67226
1167	0	0	0.05	179.948	256.293	76.3448	0	0	0.02	179.941	203.281	23.34	53.0121	0.0072975	20	251.591	4.70226	4.70226	1	0.1	4.60226
1168	0	0	0.05	179.948	256.343	76.3948	0	0	0.02	179.941	203.301	23.36	53.0421	0.0072975	20	251.711	4.63226	4.63226	1	0.1	4.53226
1169	0	0	0.05	179.948	256.393	76.4448	0	0	0.02	179.941	203.321	23.38	53.0721	0.0072975	20	251.831	4.56226	4.56226	1	0.1	4.46226
1170	0	0	0.05	179.948	256.443	76.4948	0	0	0.02	179.941	203.341	23.4	53.1021	0.0072975	20	251.951	4.49226	4.49226	1	0.1	4.39226
1171	0	0	0.05	179.948	256.493	76.5448	0	0	0.02	179.941	203.361	23.42	53.1321	0.0072975	20	252.071	4.42226	4.42226	1	0.1	4.32226
1172	0	0	0.05	179.948	256.543	76.5948	0	0	0.02	179.941	203.381	23.44	53.1621	0.0072975	20	252.191	4.35226	4.35226	1	0.1	4.25226
1173	0	0	0.05	179.948	256.593	76.6448	0	0	0.02	179.941	203.401	23.46	53.1921	0.0072975	20	252.311	4.28226	4.28226	1	0.1	4.18226
1174	0	0	0.05	179.948	256.643	76.6948	0	0	0.02	179.941	203.421	23.48	53.2221	0.0072975	20	252.431	4.21226	4.21226	1	0.1	4.11226
1175	0	0	0.05	179.948	256.693	76.7448	0	0	0.02	179.941	203.441	23.5	53.2521	0.0072975	20	252.551	4.14226	4.14226	1	0.1	4.04226
1176	0	0	0.05	179.948	256.743	76.7948	0	0	0.02	179.941	203.461	23.52	53.2821	0.0072975	20	252.671	4.07226	4.07226	1	0.1	3.97226
1177	0	0	0.05	179.948	256.793	76.8448	0	0	0.02	179.941	203.481	23.54	53.3121	0.0072975	20	252.791	4.00226	4.00226	1	0.1	3.90226
1178	0	0	0.05	179.948	256.843	76.8948	0	0	0.02	179.941	203.501	23.56	53.3421	0.0072975	20	252.911	3.93226	3.93226	1	0.1	3.83226
1179	0	0	0.05	179.948	256.893	76.9448	0	0	0.02	179.941	203.521	23.58	53.3721	0.0072975	20	253.031	3.86226	3.86226	1	0.1	3.76226
1180	0	0	0.05	179.948	256.943	76.9948	0	0	0.02	179.941	203.541	23.6	53.4021	0.0072975	20	253.151	3.79226	3.79226	1	0.1	3.69226
1181	0	0	0.05	179.948	256.993	77.0448	0	0	0.02	179.941	203.561	23.62	53.4321	0.0072975	20	253.271	3.72226	3.72226	1	0.1	3.62226
1182	0	0	0.05	179.948	257.043	77.0948	0	0	0.02	179.941	203.581	23.64	53.4621	0.0072975	20	253.391	3.65226	3.65226	1	0.1	3.55226
1183	0	0	0.05	179.948	257.093	77.1448	0	0	0.02	179.941	203.601	23.66	53.4921	0.0072975	20	253.511	3.58226	3.58226	1	0.1	3.48226
1184	0	0	0.05	179.948	257.143	77.1948	0	0	0.02	179.941	203.621	23.68	53.5221	0.0072975	20	253.631	3.51226	3.51226	1	0.1	3.41226
1185	0	0	0.05	179.948	257.193	77.2448	0	0	0.02	179.941	203.641	23.7	53.5521	0.0072975	20	253.751	3.44226	3.44226	1	0.1	3.34226
1186	0	0	0.05	179.948	257.243	77.2948	0	0	0.02	179.941	203.661	23.72	53.5821	0.0072975	20	253.871	3.37226	3.37226	1	0.1	3.27226
1187	0	0	0.05	179.948	257.293	77.3448	0	0	0.02	179.941	203.681	23.74	53.6121	0.0072975	20	253.991	3.30226	3.30226	1	0.1	3.20226
1188	0	0	0.05	179.948	257.343	77.3948	0	0	0.02	179.941	203.701	23.76	53.6421	0.0072975	20	254.111	3.23226	3.23226	1	0.1	3.13226
1189	0	0	0.05	179.948	257.393	77.4448	0	0	0.02	179.941	203.721	23.78	53.6721	0.0072975	20	254.231	3.16226	3.16226	1	0.1	3.06226
1190	0	0	0.05	179.948	257.443	77.4948	0	0	0.02	179.941	203.741	23.8	53.7021	0.0072975	20	254.351	3.09226	3.09226	1	0.1	2.99226
1191	0	0	0.05	179.948	257.493	77.5448	0	0	0.02	179.941	203.761	23.82	53.7321	0.0072975	20	254.471	3.02226	3.02226	1	0.1	2.92226
1192	0	0	0.05	179.948	257.543	77.5948	0	0	0.02	179.941	203.781	23.84	53.7621	0.0072975	20	254.591	2.95226	2.95226	1	0.1	2.85226
1193	0	0	0.05	179.948	257.593	77.6448	0	0	0.02	179.941	203.801	23.86	53.7921	0.0072975	20	254.711	2.88226	2.88226	1	0.1	2.78226
1194	0	0	0.05	179.948	257.643	77.6948	0	0	0.02	179.941	203.821	23.88	53.8221	0.0072975	20	254.831	2.81226	2.81226	1	0.1	2.71226
1195	0	0	0.05	179.948	257.693	77.7448	0	0	0.02	179.941	203.841	23.9	53.8521	0.0072975	20	254.951	2.74226	2.74226	1	0.1	2.64226
1196	0	0	0.05	179.948	257.743	77.7948	0	0	0.02	179.941	203.861	23.92	53.8821	0.0072975	20	255.071	2.67226	2.67226	1	0.1	2.57226
1197	0	0	0.05	179.948	257.793	77.8448	0	0	0.02	179.941	203.881	23.94	53.9121	0.0072975	20	255.191	2.60226	2.60226	1	0.1	2.50226
1198	0	0	0.05	179.948	257.843	77.8948	0	0	0.02	179.941	203.901	23.96	53.9421	0.0072975	20	255.311	2.53226	2.53226	1	0.1	2.43226
1199	0	0	0.05	179.948	257.893	77.9448	0	0	0.02	179.941	203.921	23.98	53.9721	0.0072975	20	255.431	2.46226	2.46226	1	0.1	2.36226
1200	0	0	0.05	179.948	257.943	77.9948	0	0	0.02	179.941	203.941	24	54.0021	0.0072975	20	255.551	2.39226	2.39226	1	0.1	2.29226
1201	0	0	0.05	179.948	257.993	78.0448	0	0	0.02	179.941	203.961	24.02	54.0321	0.0072975	20	255.671	2.32226	2.32226	1	0.1	2.22226
1202	0	0	0.05	179.948	258.043	78.0948	0	0	0.02	179.941	203.981	24.04	54.0621	0.0072975	20	255.791	2.25226	2.25226	1	0.1	2.15226
1203	0	0	0.05	179.948	258.093	78.1448	0	0	0.02	179.941	204.001	24.06	54.0921	0.0072975	20	255.911	2.18226	2.18226	1	0.1	2.08226
1204	0	0	0.05	179.948	258.143	78.1948	0	0	0.02	179.941	204.021	24.08	54.1221	0.0072975	20	256.031	2.11226	2.11226	1	0.1	2.01226
1205	0	0	0.05	179.948	258.193	78.2448	0	0	0.02	179.941	204.041	24.1	54.1521	0.0072975	20	256.151	2.04226	2.04226	1	0.1	1.94226
1206	0	0	0.05	179.948	258.243	78.2948	0	0	0.02	179.941	204.061	24.12	54.1821	0.0072975	20	256.271	1.97226	1.97226	1	0.1	1.87226
1207	0	0	0.05	179.948	258.293	78.3448	0	0	0.02	179.941	204.081	24.14	54.2121	0.0072975	20	256.391	1.90226	1.90226	1	0.1	1.80226
1208	0	0	0.05	179.948	258.343	78.3948	0	0	0.02	179.941	204.101	24.16	54.2421	0.0072975	20	256.511	1.83226	1.83226	1	0.1	1.73226
1209	0	0	0.05	179.948	258.393	78.4448	0	0	0.02	179.941	204.121	24.18	54.2721	0.0072975	20	256.631	1.76226	1.76226	1	0.1	1.66226
1210	0	0	0.05	179.948	258.443	78.4948	0	0	0.02	179.941	204.141	24.2	54.3021	0.0072975	20	256.751	1.69226	1.69226	1	0.1	1.59226
1211	0	0	0.05	179.948	258.493	78.5448	0	0	0.02	179.941	204.161	24.22	54.3321	0.0072975	20	256.871	1.62226	1.62226	1	0.1	1.52226
1212	0	0	0.05	179.948	258.543	78.5948	0	0	0.02	179.941	204.181	24.24	54.3621	0.0072975	20	256.991	1.55226	1.55226	1	0.1	1.45226
1213	0	0	0.05	179.948	258.593	78.6448	0	0	0.02	179.941	204.201	24.26	54.3921	0.0072975	20	257.111	1.48226	1.48226	1	0.1	1.38226
1214	0	0	0.05	179.948	258.643	78.6948	0	0	0.02	179.941	204.221	24.28	54.4221	0.0072975	20	257.231	1.41226	1.41226	1	0.1	1.31226
1215	0	0	0.05	179.948	258.693	78.7448	0	0	0.02	179.941	204.241	24.3	54.4521	0.0072975	20	257.351	1.34226	1.34226	1	0.1	1.24226
1216	0	0	0.05	179.948	258.743	78.7948	0	0	0.02	179.941	204.261	24.32	54.4821	0.0072975	20	257.471	1.27226	1.27226	1	0.1	1.17226
1217	0	0	0.05	179.948	258.793	78.8448	0	0	0.02	179.941	204.281	24.34	54.5121	0.0072975	20	257.591	1.20226	1.20226	1	0.1	1.10226
1218	0	0	0.05	179.948	258.843	78.8948	0	0	0.02	179.941	204.301	24.36	54.5421	0.0072975	20	257.711	1.13226	1.13226	1	0.1	1.03226
1218	0	0	0.05	179.948	258.893	78.9448	0	0	0.02	179.941	204.321	24.38	54.5721	0.0072975	20	257.831	1.06226	1.06226	1	0.1	0.962264
1220	0	0	0.05	179.948	258.943	78.9948	0	0	0.02	179.941	204.341	24.4	54.6021	0.0072975	20	257.951	0.992264	0.992264	1	0.1	0.892264
1221	0	0	0.05	179.948	258.993	79.0448	0	0	0.02	179.941	204.361	24.42	54.6321	0.0072975	20	258.071	0.922264	0.922264	1	0.1	0.822264
1222	0	0	0.05	179.948	259.043	79.0948	0	0	0.02	179.941	204.381	24.44	54.6621	0.0072975	20	258.191	0.852264	0.852264	1	0.1	0.752264
1223	0	0	0.05	179.948	259.093	79.1448	0	0	0.02	179.941	204.401	24.46	54.6921	0.0072975	20	258.311	0.782264	0.782264	1	0.1	0.682264
1224	0	0	0.05	179.948	259.143	79.1948	0	0	0.02	179.941	204.421	24.48	54.7221	0.0072975	20	258.431	0.712264	0.712264	1	0.1	0.612264
1225	0	0	0.05	179.948	259.193	79.2448	0	0	0.02	179.941	204.441	24.5	54.7521	0.0072975	20	258.551	0.642264	0.642264	1	0.1	0.542264
1226	0	0	0.05	179.948	259.243	79.2948	0	0	0.02	179.941	204.461	24.52	54.7821	0.0072975	20	258.671	0.572264	0.572264	1	0.1	0.472264
1227	0	0	0.05	179.948	259.293	79.3448	0	0	0.02	179.941	204.481	24.54	54.8121	0.0072975	20	258.791	0.502264	0.502264	1	0.1	0.402264
1228	0	0	0.05	179.948	259.343	79.3948	0	0	0.02	179.941	204.501	24.56	54.8421	0.0072975	20	258.911	0.432264	0.432264	1	0.1	0.332264
1229	0	0	0.05	179.948	259.393	79.4448	0	0	0.02	179.941	204.521	24.58	54.8721	0.0072975	20	259.031	0.362264	0.362264	1	0.1	0.262264
1230	0	0	0.05	179.948	259.443	79.4948	0	0	0.02	179.941	204.541	24.6	54.9021	0.0072975	20	259.151	0.292264	0.292264	1	0.1	0.192264
1231	0	0	0.05	179.948	259.493	79.5448	0	0	0.02	179.941	204.561	24.62	54.9321	0.0072975	20	259.271	0.222264	0.222264	1	0.1	0.122264
1232	0	0	0.05	179.948	259.543	79.5948	0	0	0.02	179.941	204.581	24.64	54.9621	0.0072975	20	259.391	0.152264	0.152264	1	0.1	0.0522639
1233	0	0	0.05	179.948	259.593	79.6448	0	0	0.02	179.941	204.601	24.66	54.9921	0.0072975	20	259.511	0.0822639	0.0822639	0	0.0822639	0
1234	0	0	0.05	179.948	259.643	79.6948	0	0	0.02	179.941	204.621	24.68	55.0221	0.0072975	20	259.613	0.03	0.03	0	0.03	0
1235	0	0	0.05	179.948	259.693	79.7448	0	0	0.02	179.941	204.641	24.7	55.0521	0.0072975	20	259.663	0.03	0.03	0	0.03	0
1236	0	0	0.05	179.948	259.743	79.7948	0	0	0.02	179.941	204.661	24.72	55.0821	0.0072975	20	259.713	0.03	0.03	0	0.03	0
1237	0	0	0.05	179.948	259.793	79.8448	0	0	0.02	179.941	204.681	24.74	55.1121	0.0072975	20	259.763	0.03	0.03	0	0.03	0
1238	0	0	0.05	179.948	259.843	79.8948	0	0	0.02	179.941	204.701	24.76	55.1421	0.0072975	20	259.813	0.03	0.03	0	0.03	0
1239	0	0	0.05	179.948	259.893	79.9448	0	0	0.02	179.941	204.721	24.78	55.1721	0.0072975	20	259.863	0.03	0.03	0	0.03	0
1240	0	0	0.05	179.948	259.943	79.9948	0	0	0.02	179.941	204.741	24.8	55.2021	0.0072975	20	259.913	0.03	0.03	0	0.03	0
1241	0	0	0.05	179.948	259.993	80.0448	0	0	0.02	179.941	204.761	24.82	55.2321	0.0072975	20	259.963	0.03	0.03	0	0.03	0
1242	0	0	0.05	179.948	260.043	80.0948	0	0	0.02	179.941	204.781	24.84	55.2621	0.0072975	20	260.013	0.03	0.03	0	0.03	0
1243	0	0	0.05	179.948	260.093	80.1448	0	0	0.02	179.941	204.801	24.86	55.2921	0.0072975	20	260.063	0.03	0.03	0	0.03	0
1244	0	0	0.05	179.948	260.143	80.1948	0	0	0.02	179.941	204.821	24.88	55.3221	0.0072975	20	260.113	0.03	0.03	0	0.03	0
1245	0	0	0.05	179.948	260.193	80.2448	0	0	0.02	179.941	204.841	24.9	55.3521	0.0072975	20	260.163	0.03	0.03	0	0.03	0
1246	0	0	0.05	179.948	260.243	80.2948	0	0	0.02	179.941	204.861	24.92	55.3821	0.0072975	20	260.213	0.03	0.03	0	0.03	0
1247	0	0	0.05	179.948	260.293	80.3448	0	0	0.02	179.941	204.881	24.94	55.4121	0.0072975	20	260.263	0.03	0.03	0	0.03	0
1248	0	0	0.05	179.948	260.343	80.3948	0	0	0.02	179.941	204.901	24.96	55.4421	0.0072975	20	260.313	0.03	0.03	0	0.03	0
1249	0	0	0.05	179.948	260.393	80.4448	0	0	0.02	179.941	204.921	24.98	55.4721	0.0072975	20	260.363	0.03	0.03	0	0.03	0
1250	0	0	0.05	179.948	260.443	80.4948	0	0	0.02	179.941	204.941	25	55.5021	0.0072975	20	260.413	0.03	0.03	0	0.03	0
1251	0	0	0.05	179.948	260.493	80.5448	0	0	0.02	179.941	204.961	25.02	55.5321	0.0072975	20	260.463	0.03	0.03	0	0.03	0
1252	0	0	0.05	179.948	260.543	80.5948	0	0	0.02	179.941	204.981	25.04	55.5621	0.0072975	20	260.513	0.03	0.03	0	0.03	0
1253	0	0	0.05	179.948	260.593	80.6448	0	0	0.02	179.941	205.001	25.06	55.5921	0.0072975	20	260.563	0.03	0.03	0	0.03	0
1254	0	0	0.05	179.948	260.643	80.6948	0	0	0.02	179.941	205.021	25.08	55.6221	0.0072975	20	260.613	0.03	0.03	0	0.03	0
1255	0	0	0.05	179.948	260.693	80.7448	0	0	0.02	179.941	205.041	25.1	55.6521	0.0072975	20	260.663	0.03	0.03	0	0.03	0
1256	0	0	0.05	179.948	260.743	80.7948	0	0	0.02	179.941	205.061	25.12	55.6821	0.0072975	20	260.713	0.03	0.03	0	0.03	0
1257	0	0	0.05	179.948	260.793	80.8448	0	0	0.02	179.941	205.081	25.14	55.7121	0.0072975	20	260.763	0.03	0.03	0	0.03	0
1258	0	0	0.05	179.948	260.843	80.8948	0	0	0.02	179.941	205.101	25.16	55.7421	0.0072975	20	260.813	0.03	0.03	0	0.03	0
1259	0	0	0.05	179.948	260.893	80.9448	0	0	0.02	179.941	205.121	25.18	55.7721	0.0072975	20	260.863	0.03	0.03	0	0.03	0
1260	0	0	0.05	179.948	260.943	80.9948	0	0	0.02	179.941	205.141	25.2	55.8021	0.0072975	20	260.913	0.03	0.03	0	0.03	0
1261	0	0	0.05	179.948	260.993	81.0448	0	0	0.02	179.941	205.161	25.22	55.8321	0.0072975	20	260.963	0.03	0.03	0	0.03	0
1262	0	0	0.05	179.948	261.043	81.0948	0	0	0.02	179.941	205.181	25.24	55.8621	0.0072975	20	261.013	0.03	0.03	0	0.03	0
1263	0	0	0.05	179.948	261.093	81.1448	0	0	0.02	179.941	205.201	25.26	55.8921	0.0072975	20	261.063	0.03	0.03	0	0.03	0
1264	0	0	0.05	179.948	261.143	81.1948	0	0	0.02	179.941	205.221	25.28	55.9221	0.0072975	20	261.113	0.03	0.03	0	0.03	0
1265	0	0	0.05	179.948	261.193	81.2448	0	0	0.02	179.941	205.241	25.3	55.9521	0.0072975	20	261.163	0.03	0.03	0	0.03	0
1266	0	0	0.05	179.948	261.243	81.2948	0	0	0.02	179.941	205.261	25.32	55.9821	0.0072975	20	261.213	0.03	0.03	0	0.03	0
1267	0	0	0.05	179.948	261.293	81.3448	0	0	0.02	179.941	205.281	25.34	56.0121	0.0072975	20	261.263	0.03	0.03	0	0.03	0
1268	0	0	0.05	179.948	261.343	81.3948	0	0	0.02	179.941	205.301	25.36	56.0421	0.0072975	20	261.313	0.03	0.03	0	0.03	0
1269	0	0	0.05	179.948	261.393	81.4448	0	0	0.02	179.941	205.321	25.38	56.0721	0.0072975	20	261.363	0.03	0.03	0	0.03	0
1270	0	0	0.05	179.948	261.443	81.4948	0	0	0.02	179.941	205.341	25.4	56.1021	0.0072975	20	261.413	0.03	0.03	0	0.03	0
1271	0	0	0.05	179.948	261.493	81.5448	0	0	0.02	179.941	205.361	25.42	56.1321	0.0072975	20	261.463	0.03	0.03	0	0.03	0
1272	0	0	0.05	179.948	261.543	81.5948	0	0	0.02	179.941	205.381	25.44	56.1621	0.0072975	20	261.513	0.03	0.03	0	0.03	0
1273	0	0	0.05	179.948	261.593	81.6448	0	0	0.02	179.941	205.401	25.46	56.1921	0.0072975	20	261.563	0.03	0.03	0	0.03	0
1274	0	0	0.05	179.948	261.643	81.6948	0	0	0.02	179.941	205.421	25.48	56.2221	0.0072975	20	261.613	0.03	0.03	0	0.03	0
1275	0	0	0.05	179.948	261.693	81.7448	0	0	0.02	179.941	205.441	25.5	56.2521	0.0072975	20	261.663	0.03	0.03	0	0.03	0
1276	0	0	0.05	179.948	261.743	81.7948	0	0	0.02	179.941	205.461	25.52	56.2821	0.0072975	20	261.713	0.03	0.03	0	0.03	0
1277	0	0	0.05	179.948	261.793	81.8448	0	0	0.02	179.941	205.481	25.54	56.3121	0.0072975	20	261.763	0.03	0.03	0	0.03	0
1278	0	0	0.05	179.948	261.843	81.8948	0	0	0.02	179.941	205.501	25.56	56.3421	0.0072975	20	261.813	0.03	0.03	0	0.03	0
1279	0	0	0.05	179.948	261.893	81.9448	0	0	0.02	179.941	205.521	25.58	56.3721	0.0072975	20	261.863	0.03	0.03	0	0.03	0
1280	0	0	0.05	179.948	261.943	81.9948	0	0	0.02	179.941	205.541	25.6	56.4021	0.0072975	20	261.913	0.03	0.03	0	0.03	0
1281	0	0	0.05	179.948	261.993	82.0448	0	0	0.02	179.941	205.561	25.62	56.4321	0.0072975	20	261.963	0.03	0.03	0	0.03	0
1282	0	0	0.05	179.948	262.043	82.0948	0	0	0.02	179.941	205.581	25.64	56.4621	0.0072975	20	262.013	0.03	0.03	0	0.03	0
1283	0	0	0.05	179.948	262.093	82.1448	0	0	0.02	179.941	205.601	25.66	56.4921	0.0072975	20	262.063	0.03	0.03	0	0.03	0
1284	0	0	0.05	179.948	262.143	82.1948	0	0	0.02	179.941	205.621	25.68	56.5221	0.0072975	20	262.113	0.03	0.03	0	0.03	0
1285	0	0	0.05	179.948	262.193	82.2448	0	0	0.02	179.941	205.641	25.7	56.5521	0.0072975	20	262.163	0.03	0.03	0	0.03	0
1286	0	0	0.05	179.948	262.243	82.2948	0	0	0.02	179.941	205.661	25.72	56.5821	0.0072975	20	262.213	0.03	0.03	0	0.03	0
1287	0	0	0.05	179.948	262.293	82.3448	0	0	0.02	179.941	205.681	25.74	56.6121	0.0072975	20	262.263	0.03	0.03	0	0.03	0
1288	0	0	0.05	179.948	262.343	82.3948	0	0	0.02	179.941	205.701	25.76	56.6421	0.0072975	20	262.313	0.03	0.03	0	0.03	0
1289	0	0	0.05	179.948	262.393	82.4448	0	0	0.02	179.941	205.721	25.78	56.6721	0.0072975	20	262.363	0.03	0.03	0	0.03	0
1290	0	0	0.05	179.948	262.443	82.4948	0	0	0.02	179.941	205.741	25.8	56.7021	0.0072975	20	262.413	0.03	0.03	0	0.03	0
1291	0	0	0.05	179.948	262.493	82.5448	0	0	0.02	179.941	205.761	25.82	56.7321	0.0072975	20	262.463	0.03	0.03	0	0.03	0
1292	0	0	0.05	179.948	262.543	82.5948	0	0	0.02	179.941	205.781	25.84	56.7621	0.0072975	20	262.513	0.03	0.03	0	0.03	0
1293	0	0	0.05	179.948	262.593	82.6448	0	0	0.02	179.941	205.801	25.86	56.7921	0.0072975	20	262.563	0.03	0.03	0	0.03	0
1294	0	0	0.05	179.948	262.643	82.6948	0	0	0.02	179.941	205.821	25.88	56.8221	0.0072975	20	262.613	0.03	0.03	0	0.03	0
1295	0	0	0.05	179.948	262.693	82.7448	0	0	0.02	179.941	205.841	25.9	56.8521	0.0072975	20	262.663	0.03	0.03	0	0.03	0
1296	0	0	0.05	179.948	262.743	82.7948	0	0	0.02	179.941	205.861	25.92	56.8821	0.0072975	20	262.713	0.03	0.03	0	0.03	0
1297	0	0	0.05	179.948	262.793	82.8448	0	0	0.02	179.941	205.881	25.94	56.9121	0.0072975	20	262.763	0.03	0.03	0	0.03	0
1298	0	0	0.05	179.948	262.843	82.8948	0	0	0.02	179.941	205.901	25.96	56.9421	0.0072975	20	262.813	0.03	0.03	0	0.03	0
1299	0	0	0.05	179.948	262.893	82.9448	0	0	0.02	179.941	205.921	25.98	56.9721	0.0072975	20	262.863	0.03	0.03	0	0.03	0
1300	0	0	0.05	179.948	262.943	82.9948	0	0	0.02	179.941	205.941	26	57.0021	0.0072975	20	262.913	0.03	0.03	0	0.03	0
1301	0	0	0.05	179.948	262.993	83.0448	0	0	0.02	179.941	205.961	26.02	57.0321	0.0072975	20	262.963	0.03	0.03	0	0.03	0
1302	0	0	0.05	179.948	263.043	83.0948	0	0	0.02	179.941	205.981	26.04	57.0621	0.0072975	20	263.013	0.03	0.03	0	0.03	0
1303	0	0	0.05	179.948	263.093	83.1448	0	0	0.02	179.941	206.001	26.06	57.0921	0.0072975	20	263.063	0.03	0.03	0	0.03	0
1304	0	0	0.05	179.948	263.143	83.1948	0	0	0.02	179.941	206.021	26.08	57.1221	0.0072975	20	263.113	0.03	0.03	0	0.03	0
1305	0	0	0.05	179.948	263.193	83.2448	0	0	0.02	179.941	206.041	26.1	57.1521	0.0072975	20	263.163	0.03	0.03	0	0.03	0
1306	0	0	0.05	179.948	263.243	83.2948	0	0	0.02	179.941	206.061	26.12	57.1821	0.0072975	20	263.213	0.03	0.03	0	0.03	0
1307	0	0	0.05	179.948	263.293	83.3448	0	0	0.02	179.941	206.081	26.14	57.2121	0.0072975	20	263.263	0.03	0.03	0	0.03	0
1308	0	0	0.05	179.948	263.343	83.3948	0	0	0.02	179.941	206.101	26.16	57.2421	0.0072975	20	263.313	0.03	0.03	0	0.03	0
1309	0	0	0.05	179.948	263.393	83.4448	0	0	0.02	179.941	206.121	26.18	57.2721	0.0072975	20	263.363	0.03	0.03	0	0.03	0
1310	0	0	0.05	179.948	263.443	83.4948	0	0	0.02	179.941	206.141	26.2	57.3021	0.0072975	20	263.413	0.03	0.03	0	0.03	0
1311	0	0	0.05	179.948	263.493	83.5448	0	0	0.02	179.941	206.161	26.22	57.3321	0.0072975	20	263.463	0.03	0.03	0	0.03	0
1312	0	0	0.05	179.948	263.543	83.5948	0	0	0.02	179.941	206.181	26.24	57.3621	0.0072975	20	263.513	0.03	0.03	0	0.03	0
1313	0	0	0.05	179.948	263.593	83.6448	0	0	0.02	179.941	206.201	26.26	57.3921	0.0072975	20	263.563	0.03	0.03	0	0.03	0
1314	0	0	0.05	179.948	263.643	83.6948	0	0	0.02	179.941	206.221	26.28	57.4221	0.0072975	20	263.613	0.03	0.03	0	0.03	0
1315	0	0	0.05	179.948	263.693	83.7448	0	0	0.02	179.941	206.241	26.3	57.4521	0.0072975	20	263.663	0.03	0.03	0	0.03	0
1316	0	0	0.05	179.948	263.743	83.7948	0	0	0.02	179.941	206.261	26.32	57.4821	0.0072975	20	263.713	0.03	0.03	0	0.03	0
1317	0	0	0.05	179.948	263.793	83.8448	0	0	0.02	179.941	206.281	26.34	57.5121	0.0072975	20	263.763	0.03	0.03	0	0.03	0
1318	0	0	0.05	179.948	263.843	83.8948	0	0	0.02	179.941	206.301	26.36	57.5421	0.0072975	20	263.813	0.03	0.03	0	0.03	0
1319	0	0	0.05	179.948	263.893	83.9448	0	0	0.02	179.941	206.321	26.38	57.5721	0.0072975	20	263.863	0.03	0.03	0	0.03	0
1320	0	0	0.05	179.948	263.943	83.9948	0	0	0.02	179.941	206.341	26.4	57.6021	0.0072975	20	263.913	0.03	0.03	0	0.03	0
1321	0	0	0.05	179.948	263.993	84.0448	0	0	0.02	179.941	206.361	26.42	57.6321	0.0072975	20	263.963	0.03	0.03	0	0.03	0
1322	0	0	0.05	179.948	264.043	84.0948	0	0	0.02	179.941	206.381	26.44	57.6621	0.0072975	20	264.013	0.03	0.03	0	0.03	0
1323	0	0	0.05	179.948	264.093	84.1448	0	0	0.02	179.941	206.401	26.46	57.6921	0.0072975	20	264.063	0.03	0.03	0	0.03	0
1324	0	0	0.05	179.948	264.143	84.1948	0	0	0.02	179.941	206.421	26.48	57.7221	0.0072975	20	264.113	0.03	0.03	0	0.03	0
1325	0	0	0.05	179.948	264.193	84.2448	0	0	0.02	179.941	206.441	26.5	57.7521	0.0072975	20	264.163	0.03	0.03	0	0.03	0
1326	0	0	0.05	179.948	264.243	84.2948	0	0	0.02	179.941	206.461	26.52	57.7821	0.0072975	20	264.213	0.03	0.03	0	0.03	0
1327	0	0	0.05	179.948	264.293	84.3448	0	0	0.02	179.941	206.481	26.54	57.8121	0.0072975	20	264.263	0.03	0.03	0	0.03	0
1328	0	0	0.05	179.948	264.343	84.3948	0	0	0.02	179.941	206.501	26.56	57.8421	0.0072975	20	264.313	0.03	0.03	0	0.03	0
1329	0	0	0.05	179.948	264.393	84.4448	0	0	0.02	179.941	206.521	26.58	57.8721	0.0072975	20	264.363	0.03	0.03	0	0.03	0
1330	0	0	0.05	179.948	264.443	84.4948	0	0	0.02	179.941	206.541	26.6	57.9021	0.0072975	20	264.413	0.03	0.03	0	0.03	0
1331	0	0	0.05	179.948	264.493	84.5448	0	0	0.02	179.941	206.561	26.62	57.9321	0.0072975	20	264.463	0.03	0.03	0	0.03	0
1332	0	0	0.05	179.948	264.543	84.5948	0	0	0.02	179.941	206.581	26.64	57.9621	0.0072975	20	264.513	0.03	0.03	0	0.03	0
1333	0	0	0.05	179.948	264.593	84.6448	0	0	0.02	179.941	206.601	26.66	57.9921	0.0072975	20	264.563	0.03	0.03	0	0.03	0
1334	0	0	0.05	179.948	264.643	84.6948	0	0	0.02	179.941	206.621	26.68	58.0221	0.0072975	20	264.613	0.03	0.03	0	0.03	0
1335	0	0	0.05	179.948	264.693	84.7448	0	0	0.02	179.941	206.641	26.7	58.0521	0.0072975	20	264.663	0.03	0.03	0	0.03	0
1336	0	0	0.05	179.948	264.743	84.7948	0	0	0.02	179.941	206.661	26.72	58.0821	0.0072975	20	264.713	0.03	0.03	0	0.03	0
1337	0	0	0.05	179.948	264.793	84.8448	0	0	0.02	179.941	206.681	26.74	58.1121	0.0072975	20	264.763	0.03	0.03	0	0.03	0
1338	0	0	0.05	179.948	264.843	84.8948	0	0	0.02	179.941	206.701	26.76	58.1421	0.0072975	20	264.813	0.03	0.03	0	0.03	0
1339	0	0	0.05	179.948	264.893	84.9448	0	0	0.02	179.941	206.721	26.78	58.1721	0.0072975	20	264.863	0.03	0.03	0	0.03	0
1340	0	0	0.05	179.948	264.943	84.9948	0	0	0.02	179.941	206.741	26.8	58.2021	0.0072975	20	264.913	0.03	0.03	0	0.03	0
1341	0	0	0.05	179.948	264.993	85.0448	0	0	0.02	179.941	206.761	26.82	58.2321	0.0072975	20	264.963	0.03	0.03	0	0.03	0
1342	0	0	0.05	179.948	265.043	85.0948	0	0	0.02	179.941	206.781	26.84	58.2621	0.0072975	20	265.013	0.03	0.03	0	0.03	0
1343	0	0	0.05	179.948	265.093	85.1448	0	0	0.02	179.941	206.801	26.86	58.2921	0.0072975	20	265.063	0.03	0.03	0	0.03	0
1344	0	0	0.05	179.948	265.143	85.1948	0	0	0.02	179.941	206.821	26.88	58.3221	0.0072975	20	265.113	0.03	0.03	0	0.03	0
1345	0	0	0.05	179.948	265.193	85.2448	0	0	0.02	179.941	206.841	26.9	58.3521	0.0072975	20	265.163	0.03	0.03	0	0.03	0
1346	0	0	0.05	179.948	265.243	85.2948	0	0	0.02	179.941	206.861	26.92	58.3821	0.0072975	20	265.213	0.03	0.03	0	0.03	0
1347	0	0	0.05	179.948	265.293	85.3448	0	0	0.02	179.941	206.881	26.94	58.4121	0.0072975	20	265.263	0.03	0.03	0	0.03	0
1348	0	0	0.05	179.948	265.343	85.3948	0	0	0.02	179.941	206.901	26.96	58.4421	0.0072975	20	265.313	0.03	0.03	0	0.03	0
1349	0	0	0.05	179.948	265.393	85.4448	0	0	0.02	179.941	206.921	26.98	58.4721	0.0072975	20	265.363	0.03	0.03	0	0.03	0
1350	0	0	0.05	179.948	265.443	85.4948	0	0	0.02	179.941	206.941	27	58.5021	0.0072975	20	265.413	0.03	0.03	0	0.03	0
1351	0	0	0.05	179.948	265.493	85.5448	0	0	0.02	179.941	206.961	27.02	58.5321	0.0072975	20	265.463	0.03	0.03	0	0.03	0
1352	0	0	0.05	179.948	265.543	85.5948	0	0	0.02	179.941	206.981	27.04	58.5621	0.0072975	20	265.513	0.03	0.03	0	0.03	0
1353	0	0	0.05	179.948	265.593	85.6448	0	0	0.02	179.941	207.001	27.06	58.5921	0.0072975	20	265.563	0.03	0.03	0	0.03	0
1354	0	0	0.05	179.948	265.643	85.6948	0	0	0.02	179.941	207.021	27.08	58.6221	0.0072975	20	265.613	0.03	0.03	0	0.03	0
1355	0	0	0.05	179.948	265.693	85.7448	0	0	0.02	179.941	207.041	27.1	58.6521	0.0072975	20	265.663	0.03	0.03	0	0.03	0
1356	0	0	0.05	179.948	265.743	85.7948	0	0	0.02	179.941	207.061	27.12	58.6821	0.0072975	20	265.713	0.03	0.03	0	0.03	0
1357	0	0	0.05	179.948	265.793	85.8448	0	0	0.02	179.941	207.081	27.14	58.7121	0.0072975	20	265.763	0.03	0.03	0	0.03	0
1358	0	0	0.05	179.948	265.843	85.8948	0	0	0.02	179.941	207.101	27.16	58.7421	0.0072975	20	265.813	0.03	0.03	0	0.03	0
1359	0	0	0.05	179.948	265.893	85.9448	0	0	0.02	179.941	207.121	27.18	58.7721	0.0072975	20	265.863	0.03	0.03	0	0.03	0
1360	0	0	0.05	179.948	265.943	85.9948	0	0	0.02	179.941	207.141	27.2	58.8021	0.0072975	20	265.913	0.03	0.03	0	0.03	0
1361	0	0	0.05	179.948	265.993	86.0448	0	0	0.02	179.941	207.161	27.22	58.8321	0.0072975	20	265.963	0.03	0.03	0	0.03	0
1362	0	0	0.05	179.948	266.043	86.0948	0	0	0.02	179.941	207.181	27.24	58.8621	0.0072975	20	266.013	0.03	0.03	0	0.03	0
1363	0	0	0.05	179.948	266.093	86.1448	0	0	0.02	179.941	207.201	27.26	58.8921	0.0072975	20	266.063	0.03	0.03	0	0.03	0
1364	0	0	0.05	179.948	266.143	86.1948	0	0	0.02	179.941	207.221	27.28	58.9221	0.0072975	20	266.113	0.03	0.03	0	0.03	0
1365	0	0	0.05	179.948	266.193	86.2448	0	0	0.02	179.941	207.241	27.3	58.9521	0.0072975	20	266.163	0.03	0.03	0	0.03	0
1366	0	0	0.05	179.948	266.243	86.2948	0	0	0.02	179.941	207.261	27.32	58.9821	0.0072975	20	266.213	0.03	0.03	0	0.03	0
1367	0	0	0.05	179.948	266.293	86.3448	0	0	0.02	179.941	207.281	27.34	59.0121	0.0072975	20	266.263	0.03	0.03	0	0.03	0
1368	0	0	0.05	179.948	266.343	86.3948	0	0	0.02	179.941	207.301	27.36	59.0421	0.0072975	20	266.313	0.03	0.03	0	0.03	0
1369	0	0	0.05	179.948	266.393	86.4448	0	0	0.02	179.941	207.321	27.38	59.0721	0.0072975	20	266.363	0.03	0.03	0	0.03	0
1370	0	0	0.05	179.948	266.443	86.4948	0	0	0.02	179.941	207.341	27.4	59.1021	0.0072975	20	266.413	0.03	0.03	0	0.03	0
1371	0	0	0.05	179.948	266.493	86.5448	0	0	0.02	179.941	207.361	27.42	59.1321	0.0072975	20	266.463	0.03	0.03	0	0.03	0
1372	0	0	0.05	179.948	266.543	86.5948	0	0	0.02	179.941	207.381	27.44	59.1621	0.0072975	20	266.513	0.03	0.03	0	0.03	0
1373	0	0	0.05	179.948	266.593	86.6448	0	0	0.02	179.941	207.401	27.46	59.1921	0.0072975	20	266.563	0.03	0.03	0	0.03	0
1374	0	0	0.05	179.948	266.643	86.6948	0	0	0.02	179.941	207.421	27.48	59.2221	0.0072975	20	266.613	0.03	0.03	0	0.03	0
1375	0	0	0.05	179.948	266.693	86.7448	0	0	0.02	179.941	207.441	27.5	59.2521	0.0072975	20	266.663	0.03	0.03	0	0.03	0
1376	0	0	0.05	179.948	266.743	86.7948	0	0	0.02	179.941	207.461	27.52	59.2821	0.0072975	20	266.713	0.03	0.03	0	0.03	0
1377	0	0	0.05	179.948	266.793	86.8448	0	0	0.02	179.941	207.481	27.54	59.3121	0.0072975	20	266.763	0.03	0.03	0	0.03	0
1378	0	0	0.05	179.948	266.843	86.8948	0	0	0.02	179.941	207.501	27.56	59.3421	0.0072975	20	266.813	0.03	0.03	0	0.03	0
1379	0	0	0.05	179.948	266.893	86.9448	0	0	0.02	179.941	207.521	27.58	59.3721	0.0072975	20	266.863	0.03	0.03	0	0.03	0
1380	0	0	0.05	179.948	266.943	86.9948	0	0	0.02	179.941	207.541	27.6	59.4021	0.0072975	20	266.913	0.03	0.03	0	0.03	0
1381	0	0	0.05	179.948	266.993	87.0448	0	0	0.02	179.941	207.561	27.62	59.4321	0.0072975	20	266.963	0.03	0.03	0	0.03	0
1382	0	0	0.05	179.948	267.043	87.0948	0	0	0.02	179.941	207.581	27.64	59.4621	0.0072975	20	267.013	0.03	0.03	0	0.03	0
1383	0	0	0.05	179.948	267.093	87.1448	0	0	0.02	179.941	207.601	27.66	59.4921	0.0072975	20	267.063	0.03	0.03	0	0.03	0
1384	0	0	0.05	179.948	267.143	87.1948	0	0	0.02	179.941	207.621	27.68	59.5221	0.0072975	20	267.113	0.03	0.03	0	0.03	0
1385	0	0	0.05	179.948	267.193	87.2448	0	0	0.02	179.941	207.641	27.7	59.5521	0.0072975	20	267.163	0.03	0.03	0	0.03	0
1386	0	0	0.05	179.948	267.243	87.2948	0	0	0.02	179.941	207.661	27.72	59.5821	0.0072975	20	267.213	0.03	0.03	0	0.03	0
1387	0	0	0.05	179.948	267.293	87.3448	0	0	0.02	179.941	207.681	27.74	59.6121	0.0072975	20	267.263	0.03	0.03	0	0.03	0
1388	0	0	0.05	179.948	267.343	87.3948	0	0	0.02	179.941	207.701	27.76	59.6421	0.0072975	20	267.313	0.03	0.03	0	0.03	0
1389	0	0	0.05	179.948	267.393	87.4448	0	0	0.02	179.941	207.721	27.78	59.6721	0.0072975	20	267.363	0.03	0.03	0	0.03	0
1390	0	0	0.05	179.948	267.443	87.4948	0	0	0.02	179.941	207.741	27.8	59.7021	0.0072975	20	267.413	0.03	0.03	0	0.03	0
1391	0	0	0.05	179.948	267.493	87.5448	0	0	0.02	179.941	207.761	27.82	59.7321	0.0072975	20	267.463	0.03	0.03	0	0.03	0
1392	0	0	0.05	179.948	267.543	87.5948	0	0	0.02	179.941	207.781	27.84	59.7621	0.0072975	20	267.513	0.03	0.03	0	0.03	0
1393	0	0	0.05	179.948	267.593	87.6448	0	0	0.02	179.941	207.801	27.86	59.7921	0.0072975	20	267.563	0.03	0.03	0	0.03	0
1394	0	0	0.05	179.948	267.643	87.6948	0	0	0.02	179.941	207.821	27.88	59.8221	0.0072975	20	267.613	0.03	0.03	0	0.03	0
1395	0	0	0.05	179.948	267.693	87.7448	0	0	0.02	179.941	207.841	27.9	59.8521	0.0072975	20	267.663	0.03	0.03	0	0.03	0
1396	0	0	0.05	179.948	267.743	87.7948	0	0	0.02	179.941	207.861	27.92	59.8821	0.0072975	20	267.713	0.03	0.03	0	0.03	0
1397	0	0	0.05	179.948	267.793	87.8448	0	0	0.02	179.941	207.881	27.94	59.9121	0.0072975	20	267.763	0.03	0.03	0	0.03	0
1398	0	0	0.05	179.948	267.843	87.8948	0	0	0.02	179.941	207.901	27.96	59.9421	0.0072975	20	267.813	0.03	0.03	0	0.03	0
1399	0	0	0.05	179.948	267.893	87.9448	0	0	0.02	179.941	207.921	27.98	59.9721	0.0072975	20	267.863	0.03	0.03	0	0.03	0
1400	0	0	0.05	179.948	267.943	87.9948	0	0	0.02	179.941	207.941	28	60.0021	0.0072975	20	267.913	0.03	0.03	0	0.03	0
1401	1	0.0444059	0.0988465	179.992	268.042	88.0492	0	0	0.02	179.941	207.961	28.02	60.081	0.0517034	20	267.963	0.0788465	0.0788465	0	0.0788465	0
1402	1	0.088768	0.147645	180.081	268.189	88.1081	0	0	0.02	179.941	207.981	28.04	60.2086	0.140471	20	268.062	0.127645	0.127645	1	0.1	0.0276448
1403	1	0.133042	0.196347	180.214	268.386	88.1714	0	0	0.02	179.941	208.001	28.06	60.3849	0.273514	20	268.182	0.203992	0.203992	1	0.1	0.103992
1404	1	0.177186	0.244904	180.391	268.631	88.2391	0	0	0.02	179.941	208.021	28.08	60.6098	0.4507	20	268.302	0.328896	0.328896	1	0.1	0.228896
1405	1	0.221154	0.293269	180.613	268.924	88.3113	0	0	0.02	179.941	208.041	28.1	60.8831	0.671854	20	268.422	0.502165	0.502165	1	0.1	0.402165
1406	1	0.264904	0.341395	180.878	269.265	88.3878	0	0	0.02	179.941	208.061	28.12	61.2045	0.936758	20	268.542	0.72356	0.72356	1	0.1	0.62356
1407	1	0.308393	0.389232	181.186	269.655	88.4686	0	0	0.02	179.941	208.081	28.14	61.5737	1.24515	20	268.662	0.992792	0.992792	1	0.1	0.892792
1408	1	0.351577	0.436735	181.538	270.091	88.5538	0	0	0.02	179.941	208.101	28.16	61.9905	1.59673	20	268.782	1.30953	1.30953	1	0.1	1.20953
1409	1	0.394414	0.483856	181.932	270.575	88.6432	0	0	0.02	179.941	208.121	28.18	62.4543	1.99114	20	268.902	1.67338	1.67338	1	0.1	1.57338
1410	1	0.436862	0.530549	182.369	271.106	88.7369	0	0	0.02	179.941	208.141	28.2	62.9649	2.428	0	269.022	2.08393	1.57338	1	0.1	1.47338
1411	1	0.478879	0.576767	182.848	271.682	88.8348	0	0	0.02	179.941	208.161	28.22	63.5217	2.90688	0	269.142	2.5407	1.47338	1	0.1	1.37338
1412	1	0.520424	0.622466	183.368	272.305	88.9368	0	0	0.02	179.941	208.181	28.24	64.1241	3.42731	0	269.262	3.04316	1.37338	1	0.1	1.27338
1413	1	0.561455	0.6676	183.93	272.972	89.043	0	0	0.02	179.941	208.201	28.26	64.7717	3.98876	0	269.382	3.59076	1.27338	1	0.1	1.17338
1414	1	0.601931	0.712124	184.531	273.685	89.1531	0	0	0.02	179.941	208.221	28.28	65.4638	4.59069	0	269.502	4.18289	1.17338	1	0.1	1.07338
1415	1	0.641814	0.755995	185.173	274.441	89.2673	0	0	0.02	179.941	208.241	28.3	66.1998	5.23251	0	269.622	4.81888	1.07338	1	0.1	0.973382
1416	1	0.681063	0.79917	185.854	275.24	89.3854	0	0	0.02	179.941	208.261	28.32	66.979	5.91357	0	269.742	5.49805	0.973382	1	0.1	0.873382
1417	1	0.71964	0.841604	186.574	276.081	89.5074	0	0	0.02	179.941	208.281	28.34	67.8006	6.63321	0	269.862	6.21966	0.873382	1	0.1	0.773382
1418	1	0.757507	0.883258	187.331	276.965	89.6331	0	0	0.02	179.941	208.301	28.36	68.6639	7.39072	0	269.982	6.98292	0.773382	1	0.1	0.673382
1419	1	0.794627	0.924089	188.126	277.889	89.7626	0	0	0.02	179.941	208.321	28.38	69.568	8.18534	0	270.102	7.78701	0.673382	1	0.1	0.573382
1420	1	0.830962	0.964058	188.957	278.853	89.8957	0	0	0.02	179.941	208.341	28.4	70.512	9.01631	0	270.222	8.63106	0.573382	1	0.1	0.473382
1421	1	0.866477	1.00312	189.824	279.856	90.0324	0	0	0.02	179.941	208.361	28.42	71.4951	9.88278	0	270.342	9.51419	0.473382	1	0.1	0.373382
1422	1	0.901137	1.04125	190.725	280.897	90.1725	0	0	0.02	179.941	208.381	28.44	72.5164	10.7839	0	270.462	10.4354	0.373382	1	0.1	0.273382
1423	1	0.934908	1.0784	191.66	281.976	90.316	0	0	0.02	179.941	208.401	28.46	73.5748	11.7188	0	270.582	11.3938	0.273382	1	0.1	0.173382
1424	1	0.967756	1.11453	192.627	283.09	90.4627	0	0	0.02	179.941	208.421	28.48	74.6693	12.6866	0	270.702	12.3884	0.173382	1	0.1	0.0733823
1425	1	0.999649	1.14961	193.627	284.24	90.6127	0	0	0.02	179.941	208.441	28.5	75.7989	13.6862	0	270.822	13.418	0.0733823	0	0.0733823	0
1426	1	1.03056	1.18361	194.658	285.423	90.7658	0	0	0.02	179.941	208.461	28.52	76.9625	14.7168	0	270.915	14.5082	0	0	0	0
1427	1	1.06044	1.21649	195.718	286.64	90.9218	0	0	0.02	179.941	208.481	28.54	78.159	15.7772	0	270.935	15.7047	0	0	0	0
1428	1	1.08929	1.24822	196.807	287.888	91.0807	0	0	0.02	179.941	208.501	28.56	79.3872	16.8665	0	270.955	16.9329	0	0	0	0
1429	1	1.11706	1.27876	197.924	289.167	91.2424	0	0	0.02	179.941	208.521	28.58	80.646	17.9836	0	270.975	18.1917	0	0	0	0
1430	1	1.14372	1.30809	199.068	290.475	91.4068	0	0	0.02	179.941	208.541	28.6	81.9341	19.1273	0	270.995	19.4798	0	0	0	0
1431	1	1.16926	1.33618	200.237	291.811	91.5737	0	0	0.02	179.941	208.561	28.62	83.2503	20.2966	0	271.015	20.796	0	0	0	0
1432	1	1.19364	1.363	201.431	293.174	91.7431	0	0	0.02	179.941	208.581	28.64	84.5933	21.4902	0	271.035	22.139	0	0	0	0
1433	1	1.21685	1.38853	202.648	294.563	91.9148	0	0	0.02	179.941	208.601	28.66	85.9618	22.707	0	271.055	23.5075	0	0	0	0
1434	1	1.23885	1.41273	203.887	295.975	92.0887	0	0	0.02	179.941	208.621	28.68	87.3546	23.9459	0	271.075	24.9002	0	0	0	0
1435	1	1.25963	1.43559	205.146	297.411	92.2646	0	0	0.02	179.941	208.641	28.7	88.7701	25.2055	0	271.095	26.3158	0	0	0	0
1436	1	1.27917	1.45709	206.425	298.868	92.4425	0	0	0.02	179.941	208.661	28.72	90.2072	26.4847	0	271.115	27.7529	0	0	0	0
1437	1	1.29745	1.47719	207.723	300.345	92.6223	0	0	0.02	179.941	208.681	28.74	91.6644	27.7821	0	271.135	29.2101	0	0	0	0
1438	1	1.31444	1.49588	209.037	301.841	92.8037	0	0	0.02	179.941	208.701	28.76	93.1403	29.0966	0	271.155	30.686	0	0	0	0
1439	1	1.33014	1.51315	210.367	303.354	92.9867	0	0	0.02	179.941	208.721	28.78	94.6335	30.4267	0	271.175	32.1791	0	0	0	0
1440	1	1.34452	1.52898	211.712	304.883	93.1712	0	0	0.02	179.941	208.741	28.8	96.1424	31.7712	0	271.195	33.6881	0	0	0	0
1441	1	1.35758	1.54334	213.07	306.427	93.357	0	0	0.02	179.941	208.761	28.82	97.6658	33.1288	0	271.215	35.2114	0	0	0	0
1442	1	1.3693	1.55623	214.439	307.983	93.5439	0	0	0.02	179.941	208.781	28.84	99.202	34.4981	0	271.235	36.7477	0	0	0	0
1443	1	1.37967	1.56764	215.819	309.55	93.7319	0	0	0.02	179.941	208.801	28.86	100.75	35.8778	0	271.255	38.2953	0	0	0	0
1444	1	1.38868	1.57754	217.207	311.128	93.9207	0	0	0.02	179.941	208.821	28.88	102.307	37.2665	0	271.275	39.8529	0	0	0	0
1445	1	1.39631	1.58594	218.604	312.714	94.1104	0	0	0.02	179.941	208.841	28.9	103.873	38.6628	0	271.295	41.4188	0	0	0	0
1446	1	1.40257	1.59283	220.006	314.307	94.3006	0	0	0.02	179.941	208.861	28.92	105.446	40.0653	0	271.315	42.9916	0	0	0	0
1447	1	1.40744	1.59819	221.414	315.905	94.4914	0	0	0.02	179.941	208.881	28.94	107.024	41.4728	0	271.335	44.5698	0	0	0	0
1448	1	1.41093	1.60202	222.824	317.507	94.6824	0	0	0.02	179.941	208.901	28.96	108.606	42.8837	0	271.355	46.1518	0	0	0	0
1449	1	1.41302	1.60432	224.238	319.111	94.8738	0	0	0.02	179.941	208.921	28.98	110.19	44.2967	0	271.375	47.7362	0	0	0	0
1450	1	1.41372	1.60509	225.651	320.716	95.0651	0	0	0.02	179.941	208.941	29	111.776	45.7105	0	271.395	49.3212	0	0	0	0
1451	1	1.41302	1.60432	227.064	322.321	95.2564	1	0.177536	0.197536	180.118	209.138	29.02	113.182	46.9459	0	271.593	50.728	0	0	0	0
1452	1	1.41093	1.60202	228.475	323.923	95.4475	1	0.354371	0.374371	180.473	209.513	29.04	114.41	48.0025	0	271.967	51.9557	0	0	0	0
1453	1	1.40744	1.59819	229.883	325.521	95.6383	1	0.529808	0.549808	181.002	210.062	29.06	115.458	48.8801	0	272.517	53.0041	0	0	0	0
1454	1	1.40257	1.59283	231.285	327.114	95.8285	1	0.703154	0.723154	181.706	210.786	29.08	116.328	49.5795	0	273.24	53.8737	0	0	0	0
1455	1	1.39631	1.58594	232.682	328.7	96.0182	1	0.873725	0.893725	182.579	211.679	29.1	117.02	50.1021	0	274.134	54.5659	0	0	0	0
1456	1	1.38868	1.57754	234.07	330.277	96.207	1	1.04085	1.06085	183.62	212.74	29.12	117.537	50.45	0	275.195	55.0826	0	0	0	0
1457	1	1.37967	1.56764	235.45	331.845	96.395	1	1.20386	1.22386	184.824	213.964	29.14	117.881	50.6258	0	276.418	55.4264	0	0	0	0
1458	1	1.3693	1.55623	236.819	333.401	96.5819	1	1.36213	1.38213	186.186	215.346	29.16	118.055	50.6329	0	277.801	55.6005	0	0	0	0
1459	1	1.35758	1.54334	238.177	334.944	96.7677	1	1.51501	1.53501	187.701	216.881	29.18	118.063	50.4755	0	279.336	55.6088	0	0	0	0
1460	1	1.34452	1.52898	239.521	336.473	96.9521	1	1.66192	1.68192	189.363	218.563	29.2	117.91	50.1581	0	281.017	55.4559	0	0	0	0
1461	1	1.33014	1.51315	240.851	337.987	97.1351	1	1.80227	1.82227	191.165	220.385	29.22	117.601	49.686	0	282.84	55.1468	0	0	0	0
1462	1	1.31444	1.49588	242.166	339.482	97.3166	1	1.93551	1.95551	193.101	222.341	29.24	117.141	49.0649	0	284.795	54.6872	0	0	0	0
1463	1	1.29745	1.47719	243.463	340.96	97.4963	1	2.06111	2.08111	195.162	224.422	29.26	116.538	48.3012	0	286.876	54.0832	0	0	0	0
1464	1	1.27917	1.45709	244.742	342.417	97.6742	1	2.17857	2.19857	197.341	226.621	29.28	115.796	47.4018	0	289.075	53.3417	0	0	0	0
1465	1	1.25963	1.43559	246.002	343.852	97.8502	1	2.28744	2.30744	199.628	228.928	29.3	114.924	46.374	0	291.382	52.4699	0	0	0	0
1466	1	1.23885	1.41273	247.241	345.265	98.0241	1	2.38728	2.40728	202.015	231.335	29.32	113.93	45.2256	0	293.79	51.4754	0	0	0	0
1467	1	1.21685	1.38853	248.458	346.654	98.1958	1	2.4777	2.4977	204.493	233.833	29.34	112.821	43.9647	0	296.287	50.3662	0	0	0	0
1468	1	1.19364	1.363	249.651	348.017	98.3651	1	2.55834	2.57834	207.051	236.411	29.36	111.605	42.6	0	298.866	49.1508	0	0	0	0
1469	1	1.16926	1.33618	250.821	349.353	98.5321	1	2.62888	2.64888	209.68	239.06	29.38	110.292	41.1404	0	301.515	47.8381	0	0	0	0
1470	1	1.14372	1.30809	251.964	350.661	98.6964	1	2.68905	2.70905	212.369	241.769	29.4	108.892	39.5951	0	304.224	46.4372	0	0	0	0
1471	1	1.11706	1.27876	253.081	351.94	98.8581	1	2.7386	2.7586	215.108	244.528	29.42	107.412	37.9735	0	306.982	44.9574	0	0	0	0
1472	1	1.08929	1.24822	254.171	353.188	99.0171	1	2.77735	2.79735	217.885	247.325	29.44	105.863	36.2855	0	309.78	43.4082	0	0	0	0
1473	1	1.06044	1.21649	255.231	354.404	99.1731	1	2.80514	2.82514	220.69	250.15	29.46	104.254	34.5408	0	312.605	41.7996	0	0	0	0
1474	1	1.03056	1.18361	256.262	355.588	99.3262	1	2.82185	2.84185	223.512	252.992	29.48	102.596	32.7495	0	315.447	40.1413	0	0	0	0
1475	1	0.999649	1.14961	257.261	356.738	99.4761	1	2.82743	2.84743	226.34	255.84	29.5	100.898	30.9217	0	318.294	38.4435	0	0	0	0
1476	1	0.967756	1.11453	258.229	357.852	99.6229	1	2.82185	2.84185	229.162	258.682	29.52	99.1705	29.0676	0	321.136	36.7162	0	0	0	0
1477	1	0.934908	1.0784	259.164	358.93	99.7664	1	2.80514	2.82514	231.967	261.507	29.54	97.4238	27.1974	0	323.961	34.9694	0	0	0	0
1478	1	0.901137	1.04125	260.065	359.972	99.9065	1	2.77735	2.79735	234.744	264.304	29.56	95.6677	25.3212	0	326.758	33.2133	0	0	0	0
1479	1	0.866477	1.00312	260.932	360.975	100.043	1	2.7386	2.7586	237.483	267.063	29.58	93.9122	23.449	0	329.517	31.4579	0	0	0	0
1480	1	0.830962	0.964058	261.763	361.939	100.176	1	2.68905	2.70905	240.172	269.772	29.6	92.1672	21.5909	0	332.226	29.7129	0	0	0	0
1481	1	0.794627	0.924089	262.557	362.863	100.306	1	2.62888	2.64888	242.801	272.421	29.62	90.4424	19.7567	0	334.875	27.9881	0	0	0	0
1482	1	0.757507	0.883258	263.315	363.746	100.431	1	2.55834	2.57834	245.359	274.999	29.64	88.7473	17.9559	0	337.453	26.293	0	0	0	0
1483	1	0.71964	0.841604	264.034	364.588	100.553	1	2.4777	2.4977	247.837	277.497	29.66	87.0912	16.1978	0	339.951	24.6369	0	0	0	0
1484	1	0.681063	0.79917	264.715	365.387	100.672	1	2.38728	2.40728	250.224	279.904	29.68	85.4831	14.4916	0	342.358	23.0288	0	0	0	0
1485	1	0.641814	0.755995	265.357	366.143	100.786	1	2.28744	2.30744	252.511	282.211	29.7	83.9317	12.8459	0	344.666	21.4773	0	0	0	0
1486	1	0.601931	0.712124	265.959	366.855	100.896	1	2.17857	2.19857	254.69	284.41	29.72	82.4452	11.2693	0	346.864	19.9909	0	0	0	0
1487	1	0.561455	0.6676	266.521	367.523	101.002	1	2.06111	2.08111	256.751	286.491	29.74	81.0317	9.76965	0	348.945	18.5774	0	0	0	0
1488	1	0.520424	0.622466	267.041	368.145	101.104	1	1.93551	1.95551	258.687	288.447	29.76	79.6987	8.35456	0	350.901	17.2443	0	0	0	0
1489	1	0.478879	0.576767	267.52	368.722	101.202	1	1.80227	1.82227	260.489	290.269	29.78	78.4532	7.03117	0	352.723	15.9988	0	0	0	0
1490	1	0.436862	0.530549	267.957	369.253	101.296	1	1.66192	1.68192	262.151	291.951	29.8	77.3018	5.80611	0	354.405	14.8475	0	0	0	0
1491	1	0.394414	0.483856	268.351	369.736	101.385	1	1.51501	1.53501	263.666	293.486	29.82	76.2506	4.68551	0	355.94	13.7963	0	0	0	0
1492	1	0.351577	0.436735	268.703	370.173	101.47	1	1.36213	1.38213	265.028	294.868	29.84	75.3052	3.67496	0	357.322	12.8509	0	0	0	0
1493	1	0.308393	0.389232	269.011	370.562	101.551	1	1.20386	1.22386	266.232	296.092	29.86	74.4706	2.77949	0	358.546	12.0163	0	0	0	0
1494	1	0.264904	0.341395	269.276	370.904	101.628	1	1.04085	1.06085	267.273	297.153	29.88	73.7512	2.00354	0	359.607	11.2968	0	0	0	0
1495	1	0.221154	0.293269	269.497	371.197	101.7	1	0.873725	0.893725	268.146	298.046	29.9	73.1507	1.35097	20	360.501	10.6964	10.6964	1	0.1	10.5964
1496	1	0.177186	0.244904	269.674	371.442	101.767	1	0.703154	0.723154	268.849	298.769	29.92	72.6725	0.825005	20	361.324	10.1181	10.1181	1	0.1	10.0181
1497	1	0.133042	0.196347	269.807	371.638	101.831	1	0.529808	0.549808	269.379	299.319	29.94	72.319	0.428239	20	361.974	9.66466	9.66466	1	0.1	9.56466
1498	1	0.088768	0.147645	269.896	371.786	101.89	1	0.354371	0.374371	269.734	299.694	29.96	72.0923	0.162636	20	362.448	9.33793	9.33793	1	0.1	9.23793
1499	1	0.0444059	0.0988465	269.941	371.885	101.944	1	0.177536	0.197536	269.911	299.891	29.98	71.9936	0.0295059	20	362.746	9.13924	9.13924	1	0.1	9.03924
1500	0	0	0.05	269.941	371.935	101.994	0	0	0.02	269.911	299.911	30	72.0236	0.0295059	20	362.866	9.06924	9.06924	1	0.1	8.96924
