# Supplementary material for: Natural locomotion based on a reduced set of inertial sensors: Decoupling body and head directions indoors
Source: PLoS One. 2018 Apr 5;13(4):e0195191. doi: 10.1371/journal.pone.0195191 (PMC5886520; doi:10.1371/journal.pone.0195191)
Supplement: S2 File — (XLSX) [file pone.0195191.s002.xlsx]

## Sheet: Nav Accuracy & Performance
	Navigation Accuracy and Performance
	Partic	Navigation Technique	Age	Sex	Play Videogames	Task Order	Completed Laps								Deviation from Ideal Path (m)								Navigation + Exploration Number of Ballons				Completed Laps: Difference Between Nav and Nav + Expl Tasks
							Navigation				Navigation + Exploration				Navigation				Navigation + Exploration
							Trial 1	Trial 2	Trial 3	Total	Trial 1	Trial 2	Trial 3	Total	Trial 1	Trial 2	Trial 3	Mean	Trial 1	Trial 2	Trial 3	Mean	Trial 1	Trial 2	Trial 3	Total	Trial 1	Trial 2	Trial 3	Total
	0	Gaze Directed	37	M	No	Nav First	4.375	4.625	4.125	13.125	3.5	3.75	3.625	10.875	0.114	0.127	0.191	0.144	0.694	0.561	0.715	0.656667	14	15	15	44	0.875	0.875	0.5	2.25
	1		53	M	No	Nav First	3.25	3.625	4	10.875	2.75	3	2.75	8.5	0.284	0.245	0.214	0.247667	0.482	0.497	0.523	0.500667	11	12	12	35	0.5	0.625	1.25	2.375
	2		28	F	No	Nav First	2.375	2.25	2.375	7	2.25	2.375	2.5	7.125	0.142	0.16	0.166	0.156	0.28	0.387	0.342	0.336333	6	7	9	22	0.125	-0.125	-0.125	-0.125
	3		36	F	Yes	Nav First	2.875	3.5	3.375	9.75	3.25	3.75	3.625	10.625	0.199	0.157	0.22	0.192	0.577	0.694	0.738	0.669667	10	12	11	33	-0.375	-0.25	-0.25	-0.875
	4		26	M	Yes	Nav First	4.5	4.5	4.25	13.25	3	3.25	3.5	9.75	0.176	0.258	0.298	0.244	0.401	0.403	0.41	0.404667	10	7	14	31	1.5	1.25	0.75	3.5
	5		43	M	Yes	Nav First	3.25	3.375	3.125	9.75	3	2.875	2.875	8.75	0.211	0.257	0.174	0.214	0.24	0.386	0.393	0.339667	9	14	13	36	0.25	0.5	0.25	1
	25		34	F	Yes	Nav First	4.5	4.5	4.25	13.25	4.25	4	4.25	12.5	0.154	0.152	0.34	0.215333	0.49	0.445	0.608	0.514333	11	9	10	30	0.25	0.5	0	0.75
	17		23	M	Yes	Nav + Expl First	3	3.125	3.25	9.375	2.75	2.875	2.625	8.25	0.28	0.231	0.211	0.240667	0.394	0.462	0.426	0.427333	17	12	13	42	0.25	0.25	0.625	1.125
	18		38	F	Yes	Nav + Expl First	5.625	4.75	4.875	15.25	3.25	4.75	4.75	12.75	0.171	0.156	0.163	0.163333	0.528	0.738	0.649	0.638333	11	9	10	30	2.375	0	0.125	2.5
	19		24	M	Yes	Nav + Expl First	4.125	4.375	4.5	13	4	3	4.875	11.875	0.134	0.159	0.174	0.155667	0.415	0.803	0.611	0.609667	9	13	11	33	0.125	1.375	-0.375	1.125
	20		36	M	No	Nav + Expl First	3.375	3.125	3.125	9.625	2.625	2.75	2.75	8.125	0.276	0.218	0.291	0.261667	0.384	0.425	0.524	0.444333	11	12	12	35	0.75	0.375	0.375	1.5
	21		22	M	Yes	Nav + Expl First	4.75	4.75	3.875	13.375	3.75	4	4.25	12	0.201	0.204	0.228	0.211	0.373	0.528	0.681	0.527333	14	20	15	49	1	0.75	-0.375	1.375
	22		21	M	No	Nav + Expl First	4.25	4.375	4.5	13.125	3.375	3	3.25	9.625	0.29	0.276	0.296	0.287333	0.308	0.43	0.449	0.395667	10	10	15	35	0.875	1.375	1.25	3.5
	0	Decoupled Directions	37	M	No	Nav First	4.75	4.625	5	14.375	4.75	4.25	4.375	13.375	0.182	0.187	0.128	0.165667	0.341	0.344	0.252	0.312333	16	11	15	42	0	0.375	0.625	1
	7		24	M	Yes	Nav First	3	3	3.75	9.75	3.75	3.75	3.75	11.25	0.224	0.262	0.254	0.246667	0.221	0.333	0.276	0.276667	13	14	14	41	-0.75	-0.75	0	-1.5
	8		26	F	No	Nav First	3.625	3.75	3.75	11.125	3.75	3.75	4	11.5	0.211	0.208	0.245	0.221333	0.304	0.359	0.363	0.342	11	12	16	39	-0.125	0	-0.25	-0.375
	9		21	M	Yes	Nav First	3.875	4.125	4.625	12.625	3.75	3.5	3.75	11	0.176	0.224	0.219	0.206333	0.283	0.247	0.226	0.252	14	17	19	50	0.125	0.625	0.875	1.625
	10		22	F	Yes	Nav First	3.25	3.375	3.625	10.25	3.875	4.25	4.25	12.375	0.17	0.204	0.189	0.187667	0.185	0.259	0.223	0.222333	13	9	12	34	-0.625	-0.875	-0.625	-2.125
	11		24	M	Yes	Nav First	4.375	4.75	4.625	13.75	4.25	4.375	3.625	12.25	0.215	0.187	0.208	0.203333	0.27	0.329	0.335	0.311333	9	16	15	40	0.125	0.375	1	1.5
	24		23	M	Yes	Nav First	3.5	3.25	3.875	10.625	3	3	3.25	9.25	0.254	0.189	0.377	0.273333	0.303	0.559	0.304	0.388667	14	15	17	46	0.5	0.25	0.625	1.375
	12		47	M	Yes	Nav + Expl First	3.75	3.875	3.75	11.375	2.625	2.75	2.75	8.125	0.289	0.266	0.331	0.295333	0.263	0.336	0.277	0.292	10	13	13	36	1.125	1.125	1	3.25
	13		37	M	No	Nav + Expl First	4.625	4.25	4.125	13	3.75	4.25	4.5	12.5	0.177	0.21	0.235	0.207333	0.198	0.156	0.295	0.216333	11	6	9	26	0.875	0	-0.375	0.5
	14		28	M	Yes	Nav + Expl First	3	2.875	2.75	8.625	2.5	2.75	2.75	8	0.2	0.253	0.283	0.245333	0.239	0.257	0.349	0.281667	9	16	10	35	0.5	0.125	0	0.625
	15		22	M	Yes	Nav + Expl First	4.25	4.375	4.375	13	3.75	3.625	4	11.375	0.218	0.175	0.234	0.209	0.285	0.312	0.429	0.342	8	14	19	41	0.5	0.75	0.375	1.625
	16		20	M	Yes	Nav + Expl First	4.5	4.375	4.5	13.375	3	3.5	3.75	10.25	0.182	0.214	0.213	0.203	0.264	0.256	0.289	0.269667	11	11	10	32	1.5	0.875	0.75	3.125
	23		40	M	Yes	Nav + Expl First	3.75	4	3.625	11.375	2.5	3.375	3.375	9.25	0.333	0.298	0.25	0.293667	0.248	0.382	0.25	0.293333	11	12	9	32	1.25	0.625	0.25	2.125
	Participant 0 (Ernesto): It is not included in the study. It is just a reference of an "expert" user.
	Completed Laps
		Task Navigation: Both techniques, Gaze Directed and Decoupled Directions, gets the same number of laps (11.47 from GD Vs 11.57 from DD). Task Navigation + Exploration: The number of completed laps is higher in every trial for the Decoupled Direction technique but no statistical significance is achieved.
					Navigation Technique		Completed Laps
							Navigation				Navigation + Exploration
							Trial 1	Trial 2	Trial 3	Total	Trial 1	Trial 2	Trial 3	Total
					Gaze Directed	Mean	3.82292	3.85417	3.79167	11.4688	3.1875	3.30208	3.5	9.98958
						Std Dev	0.945171	0.799207	0.73919	2.40036	0.587512	0.67936	0.849465	1.92063
					Decoupled Directions	Mean	3.79167	3.83333	3.94792	11.5729	3.375	3.57292	3.64583	10.5938
						Std Dev	0.55732	0.594323	0.539513	1.59852	0.610048	0.552521	0.5405	1.59912
					Mean comparison - Independent Samples T Test (Gaze Directed Vs Decoupled Directions)
					Statistical significance		No	No	No	No	No	No	No	No
					Sig (p) (2 Tailed)		0.921	0.94	0.56	0.9	0.451	0.29	0.62	0.41
					df		17	20	20	19	22	21	19	22
					t(df)		0.92	0.72	0.59	0.12	0.77	1.07	0.5	0.83
	Deviation from Ideal Path
		Task Navigation: Desviation from ideal path is higher in the Decoupled Direction technique but there is not statistical significance Task Navigation + Exploration: Desviation from ideal path is higher in the Gaze Directed technique and there is statistical significance
					Navigation Technique		Deviation from Ideal Path (m)
							Navigation				Navigation + Exploration
							Trial 1	Trial 2	Trial 3	Mean	Trial 1	Trial 2	Trial 3	Mean
					Gaze Directed	Mean	0.209833	0.206083	0.23125	0.215722	0.406	0.5165	0.5295	0.484
						Std Dev	0.0584245	0.0473295	0.0605732	0.0428396	0.100822	0.145784	0.127509	0.112281
					Decoupled Directions	Mean	0.22075	0.224167	0.253167	0.232694	0.25525	0.315417	0.301333	0.290667
						Std Dev	0.049483	0.0375035	0.0539323	0.0374744	0.0385749	0.0985416	0.0598382	0.050198
					Mean comparison - Independent Samples T Test (Gaze Directed Vs Decoupled Directions)
					Statistical significance		No	No	No	No	Si	Si	Si	Si
					Sig (p) (2 Tailed)		0.603	0.354	0.353	0.297	p<0,001	0.001	p<0,001	p<0,001
					df		22	22	22	22	14	22	15	15
					t(df)		0.53	0.94	0.94	1.07	4.84	3.99	5.55	5.48
	Number of Balloons
		Task Navigation + Exploration: The number of ballons is higher in every trial for the Decoupled Direction technique but no statistical significance is achieved The number of ballons increases slightly from trial to trial (learning effect)
					Navigation Technique		Number of Ballons
							Navigation + Exploration
							Trial 1	Trial 2	Trial 3	Total
					Gaze Directed	Mean	10.75	11.4167	12.0833	34.25
						Std Dev	2.70101	3.52803	1.97523	6.62125
					Decoupled Directions	Mean	11.1667	12.9167	13.5833	37.6667
						Std Dev	1.99241	3.17543	3.67939	6.56898
					Mean comparison - Independent Samples T Test
					Statistical significance		No	No	No	No
					Sig (p) (2 Tailed)		0.671	0.285	0.226	0.218
					df		22	22	17	22
					t(df)		0.43	1.09	1.24	1.26
	Completed Laps: Difference between Navigation and Navigation + Exploration Tasks
		We can calculate the difference between the number of completed lap in the navigation task and the navigation + explorarion task to reduce the variance. Even so, no statistical significance has been found in the number of completed laps.
					Navigation Technique		Completed Laps: Difference between Nav and Nav + Expl Tasks
							Trial 1	Trial 2	Trial 3	Total
					Gaze Directed	Mean	0.635417	0.552083	0.291667	1.47917
						Std Dev	0.737506	0.557639	0.574885	1.31947
					Decoupled Directions	Mean	0.416667	0.260417	0.302083	0.979167
						Std Dev	0.707776	0.611115	0.557639	1.65988
					Mean comparison - Independent Samples T Test Gaze Directed Vs Decoupled Directions
					Statistical significance		No	No	No	No
					Sig (p) (2 Tailed)		0.466	0.238	0.963	0.424
					df		22	22	22	22
					t(df)		0.741	1.213	0.47	0.814
					More results in the next page

## Sheet: Cybersickness and Presence
	Cybersickness and Presence
	Partic	Navigation Technique	Age	Sex	Play Videogames	Task Order	Symptom Checklist (PRE) (Kennedy 1993)				Symptom Checklist (POST 1) (Kennedy 1993)				Symptom Checklist (POST 2) (Kennedy 1993)				Presence (Witmer and Singer 1998) Max Valure: 88,13
							Nausea	Oculomotor	Disorient.	Total	Nausea	Oculomotor	Disorient.	Total	Nausea	Oculomotor	Disorient.	Total	Total	Total (%)
	0	Gaze Directed	37	M	No	Nav First	0	7.58	0	3.74	0	0	0	0	0	0	0	0	61.784	87.6319
	1		53	M	No	Nav First	9.54	7.58	0	7.48	0	7.58	0	3.74	0	0	0	0	43.944	62.3284
	2		28	F	No	Nav First	0	0	0	0	38.16	7.58	13.92	22.44	38.16	15.16	0	22.44	43.744	62.0447
	3		36	F	Yes	Nav First	0	0	0	0	0	0	0	0	0	0	0	0	40.56	57.5287
	4		26	M	Yes	Nav First	0	0	0	0	9.54	7.58	0	7.48	19.08	15.16	13.92	18.7	44.952	63.7581
	5		43	M	Yes	Nav First	0	7.58	0	3.74	9.54	15.16	0	11.22	0	0	0	0	48.44	68.7053
	25		34	F	Yes	Nav First	0	0	0	0	0	0	0	0	0	0	0	0	56.936	80.7557
	17		23	M	Yes	Nav + Expl First	0	0	0	0	0	7.58	0	3.74	9.54	22.74	55.68	29.92	46.508	65.9651
	18		38	F	Yes	Nav + Expl First	0	0	0	0	28.62	7.58	27.84	22.44	0	0	0	0	54.096	76.7276
	19		24	M	Yes	Nav + Expl First	0	7.58	13.92	7.48	28.62	15.16	13.92	22.44	19.08	7.58	13.92	14.96	45.08	63.9396
	20		36	M	No	Nav + Expl First	0	0	0	0	9.54	7.58	13.92	11.22	9.54	0	13.92	7.48	28.824	40.8828
	21		22	M	Yes	Nav + Expl First	0	22.74	13.92	14.96	19.08	15.16	27.84	22.44	0	0	27.84	7.48	48.312	68.5238
	22		21	M	No	Nav + Expl First	0	0	0	0	19.08	7.58	13.92	14.96	0	0	0	0	47.344	67.1508
	0	Decoupled Directions	37	M	No	Nav First	0	7.58	0	3.74	0	0	0	0	0	0	0	0	61.784	87.6319
	7		24	M	Yes	Nav First	0	0	0	0	0	0	0	0	0	0	0	0	59.4	84.2505
	8		26	F	No	Nav First	0	0	0	0	19.08	0	13.92	11.22	19.08	0	13.92	11.22	41.648	59.0718
	9		21	M	Yes	Nav First	0	0	0	0	0	0	0	0	0	0	0	0	53	75.173
	10		22	F	Yes	Nav First	0	0	0	0	38.16	7.58	13.92	22.44	66.78	30.32	13.92	44.88	43.032	61.0348
	11		24	M	Yes	Nav First	0	0	0	0	57.24	7.58	0	26.18	76.32	15.16	13.92	41.14	44.336	62.8844
	24		23	M	Yes	Nav First	0	0	0	0	28.62	30.32	27.84	33.66	19.08	22.74	27.84	26.18	47.792	67.7862
	12		47	M	Yes	Nav + Expl First	0	0	0	0	0	0	0	0	0	0	0	0	38.512	54.6239
	13		37	M	No	Nav + Expl First	0	0	0	0	38.16	37.9	41.76	44.88	38.16	30.32	27.84	37.4	54.096	76.7276
	14		28	M	Yes	Nav + Expl First	9.54	15.16	13.92	14.96	19.08	15.16	13.92	18.7	9.54	15.16	13.92	14.96	44.76	63.4858
	15		22	M	Yes	Nav + Expl First	9.54	7.58	0	7.48	38.16	7.58	13.92	22.44	9.54	0	13.92	7.48	53.424	75.7744
	16		20	M	Yes	Nav + Expl First	0	0	0	0	0	0	0	0	0	7.58	0	3.74	48.44	68.7053
	23		40	M	Yes	Nav + Expl First	0	0	0	0	76.32	7.58	55.68	48.62	28.62	15.16	69.6	37.4	49.264	69.874
	Participant 0 (Ernesto): It is not included in the study. It is just a reference of an "expert" user.
		Questionnaires:
			1998 Measuring presence in virtual environments: A presence questionnaire (Witmer, B.G. , Singer, M.J.)
			1993 Simulator sickness questionnaire: An enhanced method for quantifying simulator sickness. (Kennedy, R. S., Lane, N. E., Berbaum, K. S., & Lilienthal, M. G.)
		* After removing two questions related with haptic interaction, the maximun score that can be obtained with the presence questionnaire is 88,13
	Cybersickness and Presence: Results
		Cybersickness score is higher in decoupled direction group but statistical significance is not achieved
		Cybersickness score is higher after the Navigation + Exploration task, and: This difference does not achieve statistical significance in the Gaze Directed technique This difference achieves statistical significance in the Decoupled directions technique
						Navigation Technique		Cybersickness
								Pre	After Nav	After Nav+Expl
						Gaze Directed	Mean	2.805	8.72667	11.5317
							Std Dev	4.81733	9.61264	10.1436
						Decoupled Directions	Mean	1.87	16.2067	21.505
							Std Dev	4.64943	14.7316	19.5396
						Cybersickness across Navigation Techniques Mean comparison - Independent Samples T Test Gaze Directed Vs Decoupled Directions
						Statistical significance
						Sig (p)
						df
						t(df)
						Cybersickness across Tasks Mean comparison - Dependent Samples T Test Navigation Vs Navigation + Explorarion
								Gaze Directed	Decoupled Directions
						Statistical significance
						Sig (p) (2 tailed)
						df
						t(df)
		Presence is higher in the Decoupled Direction group but statistical significance is not achieved.
						Navigation Technique		Presence
						Gaze Directed	Mean	45.7283
							Std Dev	6.96412
						Decoupled Directions	Mean	48.142
							Std Dev	6.04609
						Presence across Navigation Techniques Mean comparison - Independent Samples T Test Gaze Directed Vs Decoupled Directions
						Statistical significance		No
						Sig (p) (2 tailed)		0.375
						df		22
						t(df)		0.906
							Pre Exposition				Post 1				Post 2
							Nausea	Oculomotor	Disorientation	Total	Nausea	Oculomotor	Disorient.	Total	Nausea	Oculomotor	Disorient.	Total
			Navigation Technique		Gaze Directed	Mean	0.795	3.79	2.32	2.805	13.515	8.21167	9.28	11.8433	7.95	5.05333	10.44	8.415
						SD	2.75396	6.85637	5.41835	4.81733	13.1552	5.06767	10.8367	8.9977	12.0901	8.134	16.9188	10.5933
					Decoupled Directions	Mean	1.59	1.895	1.16	1.87	26.235	9.475	15.08	19.0117	22.26	11.37	16.24	18.7
						SD	3.71344	4.71159	4.01836	4.64943	24.7856	12.57	18.2543	17.43	26.1527	11.8756	19.5361	17.6145
						Titles of Graph Series
						Pre-immersion (GD)
						Pre-immersion (DD)
						Post-immersion (GD)
						Post-immersion (DD)
						t test paired samples DoF: 11	SSQ: Difference Pre / Post Exposition
							Nausea	Oculomotor	Disorientation	Total
			Navigation Technique		Gaze Directed	Sig. (2-tailed)	0.082	0.723	0.111	0.136
						t	-1.915	-0.364	-1.735	-1.607
					Decoupled Directions	Sig. (2-tailed)	0.023	0.028	0.025	0.01
						t	-2.629	-2.529	-2.6	-3.084
						t test independent samples	SSQ: Post Exposition DD Vs GD
							Nausea	Oculomotor	Disorientation	Total
						Sig. (2-tailed)	0.105	0.143	0.445	0.1
						t	-1.721	-1.52	-0.78	-1.733
						DoF	15.496	22	22	18.037
					More results in the next page

## Sheet: Usability and Preferences
	Usability and Preferences
	Partic	Navigation Technique	Age	Sex	Play Videogames	Task Order	Usability	Overal System Qualification (0-10)		Recomends the Experience	Comments
								Nav Task	Nav + Expl Task
	0	Gaze Directed	37	M	No	Nav First	85.23	10	8	Yes
	1		53	M	No	Nav First	67.04	6	8	Yes	A very interesting experiment an lots of fun
	2		28	F	No	Nav First	69.32	8	9	Yes, but I will warn that is not for everyone	The movement of the body corresponds with the space
	3		36	F	Yes	Nav First	68.18	9	7	Yes	In first configuration, visual display and the behavior of the system are more of what I expected to see in real world.
	4		26	M	Yes	Nav First	60.23	8	7	Definitely yes!	I felt I was in another world. It would be great to see my hands/feet on the virtual environment
	5		43	M	Yes	Nav First	61.36	7	6	Yes!
	25		34	F	Yes	Nav First	75	9	7	Yes	The system is very responsive to my movement.
	17		23	M	Yes	Nav + Expl First	68.18	8	6	Yes	The experience felt quite immersive. I could feel that I was staring to engage emotionally with the environment and having very positive feelings about it
	18		38	F	Yes	Nav + Expl First	70.45	8	9	Absolutely yes!	It is a very interesting experience, not at all uncomfortable. A bit more interaction will be fun. I could see the pixels on the image but it really did not have an impact on my performance.
	19		24	M	Yes	Nav + Expl First	67.05	8	7	Totally	The delay in image Vs movement made me feel sick.
	20		36	M	No	Nav + Expl First	47.73	7	3	Yes
	21		22	M	Yes	Nav + Expl First	61.36	8	6	Yes
	22		21	M	No	Nav + Expl First	57.95	7	8	Yes
	0	Decoupled Directions	37	M	No	Nav First	85.23	8	10	Yes
	7		24	M	Yes	Nav First	83.95	8	8	Yes!
	8		26	F	No	Nav First	61.36	7	7	Yes	Very engaging
	9		21	M	Yes	Nav First	71.59	7	9	Yes
	10		22	F	Yes	Nav First	59.09	7	8	Yes	As there were things (balloons) moving around, it was more engaging. It felt very real. Couldn't really feel the equipment I was wearing.
	11		24	M	Yes	Nav First	60.22	8	5	Yes
	24		23	M	Yes	Nav First	65.91	7	9	Yes
	12		47	M	Yes	Nav + Expl First	64.77	7	3	Yes!	A natural reaction was to reach out or touch objects or just to see hands or feet for reassurance. This would be a great next step.
	13		37	M	No	Nav + Expl First	68.18	8	8	Yes	I prefer the first task (navigation + exploration) because it involves not only walking but looking at balloons as well. It was more fin that just walking. I felt a bit dizzy which I wasn't expected. I really enjoyed using the system!
	14		28	M	Yes	Nav + Expl First	56.82	8	6	Yes	It would be great if the user could interact with the virtual environment more I found the system really impressive in the first experience. Visual and audio make me feel I was really in the virtual world. Because of the image quality and somehow inaccuracy in sensors, I feel motion sickness even if I have been used 3D virtual environment before.
	15		22	M	Yes	Nav + Expl First	70.45	8	8	Yes	The sound of the footsteps helped maintain a natural rhythm whilst walking. The slight lag that occurred sometimes and small distortions could be very unbalancing.
	16		20	M	Yes	Nav + Expl First	69.32	7	8	Yes definitely	Very and surprisingly realistic virtual world that was very responsive to my movements. Thank you it was great to have an opportunity to try out such innovative technology for myself rather than just reading about it. Ocassionally the image would pixelated and this would disorientate me. The movement around the room was not always perfectly tracked.
	23		40	M	Yes	Nav + Expl First	65.91	8	6	Yes	It is a fantastic experience. I did feel as it I was there - even though I knew it wasn't real.
	Participant 0 (Ernesto): It is not included in the study. It is just a reference of an "expert" user.
	Usability and Preferences: Results
		No statistical significance has been found in the following results but they fit the initial hypothesis: The gaze directed technique gets higher score than decoupled directions in the navigation task The decoupled directions technique gets higher score than gaze directed in the navigation + explorarion task Participants prefer the behaviour of the system is the navigation task (both navigation te…
					Navigation Technique		Overal Qualification (0-10)
							Navigation	Nav + Expl
					Gaze Directed	Mean	7.75	6.91667
						Std Dev	0.866025	1.62135
					Decoupled Directions	Mean	7.5	7.08333
						Std Dev	0.522233	1.78164
					Overal Qualification across Navigation Techniques Mean comparison - Independent Samples T Test Gaze Directed Vs Decoupled Directions
					Statistical significance		No	No
					Sig (p) (2 Tailed)		0.401	0.813
					df		22	22
					t(df)		0.856	0.24
					Overal Qualification across Tasks Mean comparison - Dependent Samples T Test Navigation Vs Navigation + Explorarion
							Gaze Directed	Decoupled Directions
					Statistical significance		No (but is close)	No
					Sig (p) (2 tailed)		0.127	0.47
					df		11	11
					t(df)		1.65	0.748
		No statistical significance has been found among usability scores
					Navigation Technique		Usability
					Gaze Directed	Mean	64.4875
						Std Dev	7.20486
					Decoupled Directions	Mean	66.4642
						Std Dev	7.22955
					Usability across Navigation Techniques Mean comparison - Independent Samples T Test Gaze Directed Vs Decoupled Directions
					Statistical significance		No
					Sig (p) (2 Tailed)		0.509
					df		22
					t(df)		-0.671
